# Supplementary material for: catena-Poly[[[aqua­(2,2′-bipyridine-κ2 N,N′)copper(II)]-μ-furan-2,5-di­carboxyl­ato-κ2 O 2:O 5] dihydrate]
Source: Acta Crystallogr Sect E Struct Rep Online. 2012 Oct 27;68(Pt 11):m1416. doi: 10.1107/S1600536812043632 (PMC3515153; doi:10.1107/S1600536812043632)
Supplement: Supplementary file 2 [file e-68-m1416-Isup2.hkl]

# 
# h,k,l, Fc-squared, Fo-squared, sigma(Fo-squared) and status flag 
# 
data_I
_shelx_title ' 0611Cu1 in P1                    P-1' 
_shelx_refln_list_code          4 
_shelx_F_calc_maximum      175.91 
_exptl_crystal_F_000       437.91 
_reflns_d_resolution_high  0.7701 
 
loop_ 
 _symmetry_equiv_pos_as_xyz 
 'x, y, z' 
 '-x, -y, -z' 
 
_cell_length_a     8.8621 
_cell_length_b     8.9016 
_cell_length_c    12.5230 
_cell_angle_alpha  88.330 
_cell_angle_beta   69.310 
_cell_angle_gamma  66.850 
 
_shelx_F_squared_multiplier     1.000 
 
loop_ 
 _refln_index_h 
 _refln_index_k 
 _refln_index_l 
 _refln_F_squared_calc 
 _refln_F_squared_meas 
 _refln_F_squared_sigma 
 _refln_observed_status 
   2   0   0     4031.88     3635.03     69.82 o 
   3   0   0     2118.37     2148.74     35.79 o 
   4   0   0     2931.72     3059.96     83.88 o 
   5   0   0     1588.91     1642.94     36.85 o 
   6   0   0        0.32        0.48      1.64 o 
   7   0   0       61.15       55.10      4.68 o 
   8   0   0      243.96      237.29      7.43 o 
   9   0   0      188.22      199.81     12.70 o 
  -9   1   0      137.09      125.25     10.21 o 
  -8   1   0       21.62       26.49      3.81 o 
  -7   1   0        6.03        5.68      2.48 o 
  -6   1   0        2.67        2.02      2.01 o 
  -5   1   0      504.01      454.84      8.52 o 
  -4   1   0      129.73      102.01      3.78 o 
  -3   1   0     2398.44     2644.29     47.24 o 
  -2   1   0     5190.83     5096.49    108.56 o 
  -1   1   0     3356.60     3169.27     75.24 o 
   2   1   0      231.62      210.37      3.43 o 
   3   1   0      112.72      108.00      3.45 o 
   4   1   0     3245.27     3245.85     98.67 o 
   5   1   0      408.29      387.06      8.91 o 
   6   1   0      744.47      759.94     15.18 o 
   7   1   0      730.17      688.08     15.46 o 
   8   1   0      194.27      201.44      6.29 o 
   9   1   0       58.84       66.60      5.40 o 
  10   1   0       30.70       32.78      4.48 o 
  -8   2   0       47.12       39.30      7.48 o 
  -7   2   0        4.63        3.48      1.25 o 
  -6   2   0      270.84      278.25      8.24 o 
  -5   2   0       42.07       48.04      6.03 o 
  -4   2   0      409.25      372.22      6.72 o 
  -3   2   0      110.26      109.28      2.73 o 
  -2   2   0        8.98       19.42      1.06 o 
  -1   2   0      402.07      392.62      3.57 o 
   0   2   0      249.17      230.33      2.60 o 
   1   2   0     2454.97     2275.48    227.42 o 
   2   2   0       71.77       87.97      1.49 o 
   3   2   0     2291.42     2177.99     35.08 o 
   4   2   0      428.37      374.09     10.99 o 
   5   2   0     1745.41     1769.22     31.76 o 
   6   2   0       40.62       33.19      4.23 o 
   7   2   0       41.19       42.04      3.91 o 
   8   2   0      863.85      857.19     27.70 o 
   9   2   0       97.48      100.23      4.76 o 
  10   2   0        6.04        7.58      3.08 o 
  -8   3   0       40.43       40.39      2.03 o 
  -7   3   0       22.90       24.46      1.66 o 
  -6   3   0      107.87      107.34      8.85 o 
  -5   3   0      284.72      270.64      5.48 o 
  -4   3   0      763.64      766.62     11.87 o 
  -3   3   0      411.07      397.44     17.42 o 
  -2   3   0     2021.56     2267.96     32.50 o 
  -1   3   0      151.57      119.21      1.73 o 
   0   3   0      165.44      138.60      1.69 o 
   1   3   0      858.53      999.75      9.05 o 
   2   3   0        1.55        1.49      0.65 o 
   3   3   0      430.08      449.88      5.64 o 
   4   3   0      375.14      349.92      4.61 o 
   5   3   0      287.65      280.12      6.03 o 
   6   3   0        8.30        7.74      1.49 o 
   7   3   0       18.88       16.56      3.18 o 
   8   3   0       25.96       24.30      4.47 o 
   9   3   0      215.11      219.68      9.14 o 
  10   3   0       19.09       20.87      5.87 o 
  -7   4   0        8.49        7.76      2.35 o 
  -6   4   0       16.28       20.73      2.35 o 
  -5   4   0      582.35      569.70      8.19 o 
  -4   4   0      521.56      527.52      9.49 o 
  -3   4   0       12.94       11.81      1.11 o 
  -2   4   0      276.59      275.91      5.04 o 
  -1   4   0     1373.26     1415.26     15.37 o 
   0   4   0     2264.01     2540.33     31.73 o 
   1   4   0      150.60      148.30      1.66 o 
   2   4   0        4.38       15.54      1.76 o 
   3   4   0     3162.98     3327.40     49.27 o 
   4   4   0      484.93      462.69     10.17 o 
   5   4   0       26.97       21.18      1.29 o 
   6   4   0      101.12      117.82      4.94 o 
   7   4   0      280.44      274.00      5.27 o 
   8   4   0       16.17       21.79      2.66 o 
   9   4   0        6.28        6.07      2.43 o 
  10   4   0       88.86       86.28      5.33 o 
  -6   5   0        3.00        6.96      1.42 o 
  -5   5   0       55.71       50.93      2.87 o 
  -4   5   0      234.79      226.72      3.82 o 
  -3   5   0      329.16      338.91      6.57 o 
  -2   5   0      354.77      334.81     10.40 o 
  -1   5   0      201.10      184.87      2.60 o 
   0   5   0       54.05       47.42      1.66 o 
   1   5   0     2754.65     3166.40     49.76 o 
   2   5   0       89.74       83.43      5.84 o 
   3   5   0      405.81      370.34      8.24 o 
   4   5   0      705.51      725.83      8.26 o 
   5   5   0      282.17      293.92      5.69 o 
   6   5   0      154.00      161.38      3.32 o 
   7   5   0      403.01      390.55      8.20 o 
   8   5   0      110.31      106.05      3.02 o 
   9   5   0        4.87        5.34      1.69 o 
  10   5   0       47.10       56.64      3.76 o 
  -6   6   0       17.33       17.03      3.87 o 
  -5   6   0       77.10       73.68      3.72 o 
  -4   6   0      152.74      143.62      5.69 o 
  -3   6   0       75.42       78.19      2.06 o 
  -2   6   0      137.56      133.72      3.13 o 
  -1   6   0       61.34       51.74      1.62 o 
   0   6   0      725.78      726.63     12.89 o 
   1   6   0      862.81      898.92     11.59 o 
   2   6   0       63.36       86.82      6.57 o 
   3   6   0      767.06      773.17     17.85 o 
   4   6   0      897.30      880.65     21.59 o 
   5   6   0      390.46      389.73      5.22 o 
   6   6   0      215.14      211.69      3.26 o 
   7   6   0        0.78        1.36      0.88 o 
   8   6   0      320.78      287.57     13.09 o 
   9   6   0       52.27       53.18      5.90 o 
  10   6   0        0.06       -0.43      1.60 o 
  -5   7   0      128.86      128.72      3.88 o 
  -4   7   0       25.79       32.88      1.84 o 
  -3   7   0        0.53        0.62      1.00 o 
  -2   7   0      164.50      163.31      4.30 o 
  -1   7   0        3.71        2.94      0.83 o 
   0   7   0      361.14      376.16      5.40 o 
   1   7   0       38.37       35.40      1.03 o 
   2   7   0       26.89       33.00      5.97 o 
   3   7   0      629.13      680.68     16.70 o 
   4   7   0      123.40      116.44      5.19 o 
   5   7   0      120.02      125.79      5.71 o 
   6   7   0       65.45       62.86      2.12 o 
   7   7   0       92.64       96.09      3.36 o 
   8   7   0      115.17      111.97      3.07 o 
   9   7   0      143.51      135.38      5.34 o 
  10   7   0        0.63        0.59      1.60 o 
  -4   8   0       38.12       42.16      2.06 o 
  -3   8   0        1.31        0.93      1.04 o 
  -2   8   0      143.71      135.73      5.45 o 
  -1   8   0      421.26      428.99      9.99 o 
   0   8   0       14.12       15.07      1.14 o 
   1   8   0      277.93      270.78      5.96 o 
   3   8   0      461.08      478.24     13.18 o 
   4   8   0       66.09       63.60      4.51 o 
   5   8   0        3.44        5.71      2.66 o 
   6   8   0      155.54      156.69      6.87 o 
   7   8   0      128.64      131.20      4.29 o 
   8   8   0      145.82      133.37      4.88 o 
   9   8   0       39.10       35.67      2.90 o 
  10   8   0        1.16        0.44      1.16 o 
  -2   9   0      225.39      223.25     12.21 o 
  -1   9   0      353.85      344.11      7.68 o 
   0   9   0      186.27      181.61      5.15 o 
   1   9   0       27.40       25.60      3.16 o 
   2   9   0       94.65       96.09      5.54 o 
   3   9   0      278.85      278.84      9.83 o 
   4   9   0      281.60      259.87      9.61 o 
   5   9   0       26.39       41.24      4.68 o 
   6   9   0      199.28      208.28      8.76 o 
   7   9   0        0.80       -0.69      5.06 o 
   8   9   0      157.35      169.27      8.20 o 
   9   9   0        5.11        4.94      3.52 o 
   0  10   0      137.58      148.41      7.55 o 
   1  10   0       20.49       22.32      7.42 o 
   2  10   0       31.50       36.65      4.81 o 
   3  10   0      375.57      386.31     13.48 o 
   4  10   0      232.71      218.84      9.61 o 
   5  10   0        4.70        7.21      3.56 o 
   6  10   0       11.22       15.28      4.25 o 
   7  10   0      134.20      139.10     13.78 o 
   8  10   0       70.08       62.10      6.31 o 
   2  11   0       15.02       14.33      4.16 o 
   3  11   0       50.56       68.54      6.01 o 
   4  11   0       78.22       75.58      6.48 o 
   5  11   0       60.84       64.81      6.27 o 
   6  11   0       26.32       31.63      5.49 o 
   7  11   0      113.77       99.61     13.86 o 
  -6 -11   1      195.39      207.55     16.95 o 
  -5 -11   1       29.55       35.88      5.32 o 
  -3 -11   1       31.27       42.27      5.11 o 
  -2 -11   1      107.19      110.81      6.87 o 
  -8 -10   1       11.53       12.10      4.29 o 
  -7 -10   1       31.47       28.50      5.02 o 
  -6 -10   1      149.91      148.41     13.56 o 
  -5 -10   1      156.81      148.32      8.03 o 
  -4 -10   1        2.07        4.68      3.26 o 
  -3 -10   1       87.35      101.20      6.27 o 
  -2 -10   1      253.42      249.35     15.06 o 
  -1 -10   1      102.86      109.23      6.18 o 
   0 -10   1       63.89       59.27      5.02 o 
  -9  -9   1       15.50       16.31      4.29 o 
  -8  -9   1        1.24       -0.90      2.96 o 
  -7  -9   1       17.96       21.67      4.12 o 
  -6  -9   1      218.50      216.39     14.55 o 
  -5  -9   1      306.22      319.01     11.20 o 
  -4  -9   1       50.54       47.60      4.64 o 
  -3  -9   1      156.58      163.65      6.95 o 
  -2  -9   1       34.26       30.51      6.74 o 
  -1  -9   1      592.57      559.89     13.90 o 
   0  -9   1       54.34       53.66      3.60 o 
   1  -9   1       65.03       70.44      3.95 o 
   2  -9   1      409.54      422.72      8.97 o 
  -9  -8   1        0.15       -0.21      0.91 o 
  -8  -8   1        1.70        2.66      0.88 o 
  -7  -8   1       59.80       62.37      3.55 o 
  -6  -8   1      152.71      143.27      6.33 o 
  -5  -8   1       22.16       29.40      3.61 o 
  -4  -8   1       24.86       18.76      3.18 o 
  -3  -8   1       64.14       67.42      4.38 o 
  -2  -8   1      240.89      241.20     12.19 o 
  -1  -8   1      216.98      227.75      3.77 o 
   0  -8   1      194.42      176.39      5.46 o 
   1  -8   1       67.93       66.75      2.01 o 
   2  -8   1      250.66      243.61      7.79 o 
   3  -8   1      181.07      172.47      4.85 o 
   4  -8   1        0.27        0.14      1.28 o 
 -10  -7   1       42.89       39.21      2.67 o 
  -9  -7   1        1.31        0.08      1.11 o 
  -8  -7   1        0.26        0.99      1.18 o 
  -7  -7   1      302.32      289.00      8.39 o 
  -6  -7   1       38.23       40.17      2.05 o 
  -5  -7   1        0.87        0.77      0.62 o 
  -4  -7   1       27.24       30.51      3.30 o 
  -3  -7   1       45.49       54.68      3.78 o 
  -2  -7   1      411.45      402.76      7.34 o 
  -1  -7   1      110.15      108.42      2.39 o 
   0  -7   1       10.18        7.13      1.22 o 
   1  -7   1       51.19       47.84      1.86 o 
   2  -7   1      225.86      237.29      5.06 o 
   3  -7   1       50.33       63.96      4.30 o 
   4  -7   1        7.19        6.07      1.56 o 
   5  -7   1        0.92        0.61      1.49 o 
 -10  -6   1       19.01       18.95      2.22 o 
  -9  -6   1       50.78       51.44      3.35 o 
  -8  -6   1      458.93      416.43     18.56 o 
  -7  -6   1       41.28       45.86      2.20 o 
  -6  -6   1      135.77      125.05      2.75 o 
  -5  -6   1       87.99       94.26      1.80 o 
  -4  -6   1      225.84      219.08      2.29 o 
  -3  -6   1     1104.57     1223.58     70.79 o 
  -2  -6   1      234.16      211.35      7.65 o 
  -1  -6   1        6.56        6.61      0.44 o 
   0  -6   1       92.11      107.10      2.90 o 
   1  -6   1      250.03      255.00      5.02 o 
   2  -6   1       34.88       45.47      2.15 o 
   3  -6   1        4.90        7.75      2.46 o 
   4  -6   1       62.81       64.49      3.12 o 
   5  -6   1        0.24        0.55      1.06 o 
   6  -6   1       34.53       36.95      2.06 o 
 -10  -5   1       66.82       56.89      4.25 o 
  -9  -5   1       13.47        9.52      2.56 o 
  -8  -5   1       61.01       54.57      3.36 o 
  -7  -5   1      241.38      222.86      6.35 o 
  -6  -5   1       52.17       55.10      3.80 o 
  -5  -5   1      536.47      508.14      7.04 o 
  -4  -5   1      194.81      207.55      2.60 o 
  -3  -5   1      854.59      876.17     18.41 o 
  -2  -5   1     2888.13     3219.20     55.27 o 
  -1  -5   1       95.25       73.74      3.23 o 
   0  -5   1      233.02      260.69      5.22 o 
   1  -5   1      514.81      511.42      5.05 o 
   2  -5   1      955.52      961.86     18.07 o 
   3  -5   1      111.86      111.01      2.48 o 
   4  -5   1       35.07       29.81      1.67 o 
   5  -5   1        0.52        1.55      1.72 o 
   6  -5   1       42.85       45.29      2.15 o 
   7  -5   1       44.03       46.95      2.07 o 
 -10  -4   1       46.38       38.36      5.30 o 
  -9  -4   1        0.75       -0.28      2.08 o 
  -8  -4   1       20.78       23.03      2.96 o 
  -7  -4   1      300.89      300.85      5.81 o 
  -6  -4   1      297.46      299.25      6.05 o 
  -5  -4   1      265.46      267.64      4.21 o 
  -4  -4   1      193.83      231.54      5.26 o 
  -3  -4   1     1661.69     1821.80     36.29 o 
  -2  -4   1     1607.04     1651.95     32.49 o 
  -1  -4   1     3710.55     3941.23     62.18 o 
   0  -4   1      265.19      300.60      3.85 o 
   1  -4   1      335.72      316.59      3.40 o 
   2  -4   1      566.13      574.12      6.49 o 
   3  -4   1      599.46      560.51      7.34 o 
   4  -4   1      111.48      114.98      4.01 o 
   5  -4   1      115.87      114.42      4.78 o 
   6  -4   1      190.44      191.54      5.07 o 
   7  -4   1       25.29       27.89      1.69 o 
 -10  -3   1       51.87       62.23      6.29 o 
  -9  -3   1       10.36        9.01      2.58 o 
  -8  -3   1       18.98       15.40      3.11 o 
  -7  -3   1      124.45      121.74      5.41 o 
  -6  -3   1      908.71      915.34     16.90 o 
  -5  -3   1      881.57      913.85     15.36 o 
  -4  -3   1       67.60       64.96      1.69 o 
  -3  -3   1      574.86      578.51      7.33 o 
  -2  -3   1     3335.55     3374.30     61.57 o 
  -1  -3   1     2727.91     2779.96     48.06 o 
   0  -3   1      520.05      561.86      5.98 o 
   1  -3   1     1445.29     1505.63     15.83 o 
   2  -3   1     1526.38     1563.58     21.23 o 
   3  -3   1     1468.21     1490.09     19.85 o 
   4  -3   1        2.80        2.35      0.88 o 
   5  -3   1      330.69      339.76      6.18 o 
   6  -3   1      361.09      332.33     10.39 o 
   7  -3   1       98.11      110.35      9.96 o 
   8  -3   1        0.66       -0.18      1.16 o 
 -10  -2   1       47.69       40.22      4.43 o 
  -9  -2   1       17.09       19.07      5.88 o 
  -8  -2   1      233.42      218.24      9.03 o 
  -7  -2   1      173.29      183.72      5.08 o 
  -6  -2   1      151.04      158.61      4.14 o 
  -5  -2   1       91.74       85.36      3.28 o 
  -4  -2   1      248.44      237.46      8.07 o 
  -3  -2   1      608.12      550.63      8.96 o 
  -2  -2   1     1384.55     1461.88     21.15 o 
  -1  -2   1      349.05      335.22      5.54 o 
   0  -2   1      949.10     1060.27     18.52 o 
   1  -2   1       39.50       58.02      0.96 o 
   2  -2   1     5915.86     5809.03    126.20 o 
   3  -2   1     2059.40     2184.98     31.10 o 
   4  -2   1      112.77      125.27      3.43 o 
   5  -2   1     1033.16     1124.20     19.40 o 
   6  -2   1      158.77      151.13      6.33 o 
   7  -2   1      307.77      272.28     11.90 o 
   8  -2   1       56.39       49.45      4.02 o 
   9  -2   1       30.69       31.16      2.67 o 
  -9  -1   1        0.41        1.05      4.58 o 
  -8  -1   1       15.18       13.78      2.96 o 
  -7  -1   1     1391.95     1348.13     28.97 o 
  -6  -1   1      513.45      521.39     11.64 o 
  -5  -1   1       48.08       56.28      2.56 o 
  -4  -1   1     1219.01     1255.19     24.57 o 
  -3  -1   1     1787.75     1871.62     31.41 o 
  -2  -1   1     8554.30     6523.95    148.92 o 
  -1  -1   1       45.32       51.82      1.27 o 
   1  -1   1     1436.79     1499.27     18.14 o 
   2  -1   1    30944.80    16659.18    528.45 o 
   3  -1   1     4124.01     4208.09     84.58 o 
   4  -1   1     2405.26     2646.74     48.69 o 
   5  -1   1      419.06      413.38      7.64 o 
   6  -1   1      292.93      287.70     14.23 o 
   7  -1   1      197.86      209.96      8.35 o 
   8  -1   1      221.10      217.45      7.25 o 
   9  -1   1       13.69       14.92     10.06 o 
  -9   0   1        9.27        4.87      3.24 o 
  -8   0   1      169.58      152.42      6.21 o 
  -7   0   1      943.32      924.35     39.03 o 
  -6   0   1      422.43      444.08      9.17 o 
  -5   0   1       76.05       90.96      7.94 o 
  -4   0   1      922.69      972.63     15.33 o 
  -3   0   1     1308.75     1226.41     18.64 o 
  -2   0   1      814.45      750.58     10.41 o 
  -1   0   1     7361.50     5167.76    106.46 o 
   2   0   1     5719.66     4693.82     94.56 o 
   3   0   1      563.21      522.76      9.18 o 
   4   0   1       16.22       16.85      1.98 o 
   5   0   1     1039.71     1064.08     23.69 o 
   6   0   1       92.23       87.05      5.88 o 
   7   0   1      127.16      133.94      4.77 o 
   8   0   1        9.90       11.96      2.92 o 
   9   0   1        3.32        1.36      3.27 o 
  10   0   1       80.39       78.90      5.94 o 
  -9   1   1       39.41       38.67      5.84 o 
  -8   1   1       75.43       72.48      5.02 o 
  -7   1   1      166.26      171.93      7.30 o 
  -6   1   1      889.21      862.42     18.92 o 
  -5   1   1       23.58       22.12      2.92 o 
  -4   1   1      104.49       95.64      3.41 o 
  -3   1   1      681.51      708.74     10.64 o 
  -2   1   1     3631.64     3457.16     64.83 o 
  -1   1   1      808.36      828.90     14.89 o 
   0   1   1        1.19        2.76      0.60 o 
   2   1   1     1428.23     1477.91     21.85 o 
   3   1   1      359.73      366.12      5.49 o 
   4   1   1      361.40      382.58      5.61 o 
   5   1   1     1104.16     1069.00     18.24 o 
   6   1   1     1165.45     1165.69     21.86 o 
   7   1   1        8.05        7.15      2.12 o 
   8   1   1        2.50        1.96      2.83 o 
   9   1   1       57.29       49.86      4.92 o 
  10   1   1      110.14      120.50      7.77 o 
  -8   2   1        5.32        5.68      1.42 o 
  -7   2   1      132.78      136.49     10.02 o 
  -6   2   1        1.37        1.56      2.03 o 
  -5   2   1       16.71       14.97      4.31 o 
  -4   2   1      369.30      367.24      6.91 o 
  -3   2   1       55.33       89.52      2.61 o 
  -2   2   1     2932.89     3013.53     48.91 o 
  -1   2   1      160.47      156.32      2.26 o 
   0   2   1     1929.44     2016.72     31.35 o 
   1   2   1      872.49      866.04     27.26 o 
   2   2   1      209.57      205.39      2.36 o 
   3   2   1        2.39        6.69      2.45 o 
   4   2   1      221.97      234.84      7.25 o 
   5   2   1     1660.86     1763.04     29.29 o 
   6   2   1      589.22      585.26     11.52 o 
   7   2   1      340.62      331.38      7.83 o 
   8   2   1       75.60       69.60      8.69 o 
   9   2   1       61.66       49.75      3.72 o 
  10   2   1       34.10       39.73      4.91 o 
  -8   3   1        5.98        6.60      2.23 o 
  -7   3   1       14.62       14.24      1.61 o 
  -6   3   1       83.60       77.99      3.47 o 
  -5   3   1        6.59        6.08      1.25 o 
  -4   3   1      109.34      116.30      6.95 o 
  -3   3   1      661.76      656.34     12.92 o 
  -2   3   1       14.76        6.50      1.11 o 
  -1   3   1     1150.14     1218.59     14.28 o 
   0   3   1      304.23      283.63      3.72 o 
   1   3   1      859.64      849.76     16.54 o 
   2   3   1     1643.81     1598.81     77.35 o 
   3   3   1      717.99      782.62     16.61 o 
   4   3   1      645.89      789.47     11.08 o 
   5   3   1     1289.48     1283.85     27.92 o 
   6   3   1     1202.57     1238.94     21.66 o 
   7   3   1       41.47       34.43      2.18 o 
   8   3   1       71.94       71.14      6.95 o 
   9   3   1       99.51      109.17      4.38 o 
  10   3   1       40.39       40.03      4.32 o 
  -7   4   1       39.55       33.77      2.10 o 
  -6   4   1       24.10       23.63      2.84 o 
  -5   4   1       83.23       83.73      3.21 o 
  -4   4   1      205.87      203.76      3.96 o 
  -3   4   1      101.52       82.04      2.50 o 
  -2   4   1      184.64      181.71      4.01 o 
  -1   4   1       22.20       28.63      1.43 o 
   0   4   1      137.19      143.82      1.67 o 
   1   4   1      245.11      221.90      3.85 o 
   2   4   1      370.75      469.83      6.63 o 
   3   4   1      721.41      798.10     10.32 o 
   4   4   1      340.75      404.92      4.08 o 
   5   4   1       13.60        8.77      1.12 o 
   6   4   1      626.53      654.50     10.68 o 
   7   4   1      191.68      189.06      4.58 o 
   8   4   1       68.88       65.80      3.36 o 
   9   4   1       15.77       17.92      2.69 o 
  10   4   1        3.05        1.15      1.94 o 
  -6   5   1       12.79       14.95      1.77 o 
  -5   5   1        2.46        1.15      1.34 o 
  -4   5   1       97.22      110.51      3.14 o 
  -3   5   1     1065.53     1022.35     15.19 o 
  -2   5   1      275.02      274.20     10.69 o 
  -1   5   1      215.26      219.35      7.12 o 
   0   5   1       44.34       40.51      1.40 o 
   1   5   1      417.54      380.59      3.52 o 
   2   5   1      445.58      396.30      7.17 o 
   3   5   1      254.15      292.27      7.00 o 
   4   5   1       22.94       19.51      0.55 o 
   5   5   1      979.06      944.26     12.41 o 
   6   5   1      292.23      263.48     10.26 o 
   7   5   1       35.01       39.62      3.35 o 
   8   5   1       46.05       45.55      2.08 o 
   9   5   1       24.71       26.91      6.22 o 
  10   5   1        6.33        7.21      3.45 o 
  -5   6   1        0.22       -0.24      1.73 o 
  -4   6   1      315.36      291.93      5.56 o 
  -3   6   1      146.11      142.65      5.08 o 
  -2   6   1      526.99      541.17     10.30 o 
  -1   6   1        0.92        2.78      1.09 o 
   0   6   1      479.36      471.30      6.65 o 
   1   6   1      800.47      813.35     15.79 o 
   2   6   1      324.56      318.58      9.98 o 
   3   6   1       43.63       41.76      3.30 o 
   4   6   1       85.26       92.49      4.38 o 
   5   6   1      792.98      817.05     24.51 o 
   6   6   1      255.82      257.64      3.89 o 
   7   6   1       11.13       10.97      1.06 o 
   8   6   1       29.73       21.33      1.56 o 
   9   6   1       14.94       14.24      1.53 o 
  10   6   1       66.75       59.51      3.15 o 
  -4   7   1      120.55      113.35      2.97 o 
  -3   7   1      329.06      307.69      4.93 o 
  -2   7   1        0.96        1.11      1.01 o 
  -1   7   1      300.37      288.28      4.25 o 
   0   7   1      278.50      264.56      4.68 o 
   1   7   1     1001.28     1043.61     14.97 o 
   2   7   1      811.96      862.92     15.11 o 
   3   7   1       10.19        9.01      2.75 o 
   4   7   1       63.25       62.19      4.33 o 
   5   7   1     1051.41     1074.54     27.60 o 
   6   7   1      293.61      293.68      4.78 o 
   7   7   1        2.03        1.86      0.92 o 
   8   7   1        0.93        1.62      0.96 o 
   9   7   1       71.10       69.07      3.06 o 
  10   7   1      114.73      102.35      3.23 o 
  -3   8   1       66.04       58.61      2.28 o 
  -2   8   1       30.07       32.29      2.48 o 
  -1   8   1       13.67       17.10      1.09 o 
   0   8   1       28.17       28.26      3.21 o 
   1   8   1     1099.10     1146.54     18.41 o 
   2   8   1      108.88      118.03      4.99 o 
   3   8   1        0.08       -0.17      2.19 o 
   4   8   1      320.14      321.41      9.83 o 
   5   8   1       36.32       31.54      3.78 o 
   6   8   1      510.75      496.65     14.59 o 
   7   8   1       47.18       46.31      3.07 o 
   8   8   1       86.83       73.74      3.18 o 
   9   8   1       67.93       58.74      3.28 o 
  10   8   1       29.50       34.24      2.88 o 
  -2   9   1       19.61       17.83      2.13 o 
  -1   9   1       36.31       36.67      1.87 o 
   0   9   1      151.73      143.23      5.17 o 
   1   9   1      176.67      179.61      5.07 o 
   2   9   1      213.09      228.32      8.67 o 
   3   9   1        4.88        4.55      3.05 o 
   4   9   1       74.13       69.31      5.36 o 
   5   9   1      415.10      430.73     13.61 o 
   6   9   1       28.48       26.87      4.38 o 
   7   9   1      121.19      120.64      6.82 o 
   8   9   1       62.27       72.92      5.58 o 
   9   9   1       45.82       42.23      4.94 o 
   0  10   1       75.50       68.97     39.27 o 
   1  10   1       41.18       47.68      5.11 o 
   2  10   1      152.47      152.70      7.81 o 
   3  10   1       16.24       17.08      4.12 o 
   4  10   1       56.93       61.16      5.62 o 
   5  10   1       22.80       30.00      4.55 o 
   6  10   1       99.10       89.87      6.65 o 
   7  10   1        0.92       -1.46      3.30 o 
   8  10   1        5.96        5.36      3.69 o 
   2  11   1       14.11       14.81      7.90 o 
   3  11   1        0.50        3.43      6.74 o 
   4  11   1       59.75       67.55     11.42 o 
   5  11   1       36.81       38.15      9.91 o 
   6  11   1       41.10       47.00      5.88 o 
   7  11   1        0.81       -2.06      3.78 o 
  -6 -11   2        1.85        0.13      3.05 o 
  -2 -11   2        0.81        0.21      4.81 o 
  -8 -10   2       15.94       14.68      4.51 o 
  -7 -10   2        6.60        4.25      3.61 o 
  -6 -10   2        0.17        1.29      3.13 o 
  -5 -10   2      154.77      170.04     13.18 o 
  -4 -10   2      111.48      101.07     10.90 o 
  -3 -10   2       78.64       86.87      9.87 o 
  -2 -10   2       17.00       17.38      6.61 o 
  -1 -10   2      104.41      120.00      6.18 o 
   0 -10   2       86.44       93.56      9.31 o 
   1 -10   2       31.20       33.60      3.86 o 
  -8  -9   2       59.04       58.41      5.67 o 
  -7  -9   2        1.11       -0.17      2.62 o 
  -6  -9   2        6.07        2.40      2.96 o 
  -5  -9   2      174.53      170.81     12.79 o 
  -4  -9   2      137.22      129.87      6.35 o 
  -3  -9   2       24.48       27.51      6.91 o 
  -2  -9   2        0.37        6.31      2.70 o 
  -1  -9   2      145.09      142.15      2.83 o 
   0  -9   2       73.64       66.20      1.75 o 
   1  -9   2      204.22      203.46      3.31 o 
   2  -9   2        4.76        5.32      1.72 o 
  -9  -8   2       43.17       37.06      2.88 o 
  -8  -8   2       28.84       28.35      1.88 o 
  -7  -8   2       35.06       35.69      2.02 o 
  -6  -8   2       41.99       45.28      1.83 o 
  -5  -8   2       93.62       91.63      4.33 o 
  -4  -8   2      445.23      418.84     11.80 o 
  -3  -8   2       56.30       53.91      3.86 o 
  -2  -8   2       19.25       18.39      1.03 o 
  -1  -8   2        7.38       10.54      1.12 o 
   0  -8   2      628.02      629.68     14.68 o 
   1  -8   2       58.58       63.43      2.25 o 
   2  -8   2       12.27        8.34      6.61 o 
   3  -8   2       53.63       69.93     22.57 o 
   4  -8   2       40.05       45.94      3.22 o 
  -9  -7   2       40.50       47.11      6.97 o 
  -8  -7   2       15.08       18.17      1.83 o 
  -7  -7   2        3.47        3.55      1.21 o 
  -6  -7   2       33.94       32.60      2.17 o 
  -5  -7   2      578.69      589.71     17.79 o 
  -4  -7   2      476.50      468.55      5.11 o 
  -3  -7   2      109.36      103.93      7.64 o 
  -2  -7   2      182.43      182.25      4.48 o 
  -1  -7   2       98.85       97.32      2.26 o 
   0  -7   2     1143.50     1175.14     15.04 o 
   1  -7   2        2.41        3.34      1.01 o 
   2  -7   2       20.85       29.04      2.12 o 
   3  -7   2      142.29      145.02      3.95 o 
   4  -7   2       38.63       45.00      3.50 o 
   5  -7   2        1.07        0.81      1.80 o 
 -10  -6   2       29.56       33.95      4.21 o 
  -9  -6   2      148.39      130.98      8.41 o 
  -8  -6   2       37.53       33.66      2.47 o 
  -7  -6   2       52.13       47.13      1.98 o 
  -6  -6   2      145.12      139.05      2.74 o 
  -5  -6   2      279.16      286.66      9.74 o 
  -4  -6   2      219.32      233.22      3.31 o 
  -3  -6   2        4.09        2.07      0.71 o 
  -2  -6   2        2.40        1.60      0.65 o 
  -1  -6   2      931.25      969.95     19.94 o 
   0  -6   2      493.85      511.00      6.56 o 
   1  -6   2      868.68      914.77     11.89 o 
   2  -6   2      542.28      569.24      8.15 o 
   3  -6   2      104.84      106.62      4.32 o 
   4  -6   2      223.91      238.41      3.86 o 
   5  -6   2       64.36       71.21      2.70 o 
   6  -6   2        1.91        3.14      1.66 o 
 -10  -5   2       12.71       12.18      3.36 o 
  -9  -5   2      183.67      184.07      6.55 o 
  -8  -5   2      187.76      179.57      5.73 o 
  -7  -5   2       29.88       34.74     10.84 o 
  -6  -5   2      259.54      255.05      4.59 o 
  -5  -5   2      270.79      276.50      6.16 o 
  -4  -5   2      765.34      762.02     12.31 o 
  -3  -5   2      295.14      288.20      3.85 o 
  -2  -5   2      174.54      173.22      2.79 o 
  -1  -5   2      243.35      222.50      4.90 o 
   0  -5   2     1721.46     1933.79     25.69 o 
   1  -5   2     1075.41     1121.54     14.21 o 
   2  -5   2       25.97       27.80      2.67 o 
   3  -5   2      613.82      626.66      9.09 o 
   4  -5   2       12.44       21.63      3.00 o 
   5  -5   2      363.09      334.73      5.79 o 
   6  -5   2       17.56       17.22      2.06 o 
   7  -5   2        7.18        5.63      1.70 o 
 -10  -4   2       22.27       21.69      3.24 o 
  -9  -4   2      215.55      219.33     10.20 o 
  -8  -4   2      153.41      151.53     11.67 o 
  -7  -4   2       29.50       32.57      2.73 o 
  -6  -4   2       65.29       75.73      2.71 o 
  -5  -4   2     1063.48     1010.90     19.02 o 
  -4  -4   2     1896.69     1919.39     31.70 o 
  -3  -4   2      557.48      537.35      7.57 o 
  -2  -4   2      181.90      171.97      2.51 o 
  -1  -4   2     2497.03     2604.80    100.41 o 
   0  -4   2     1898.74     2068.19     42.97 o 
   1  -4   2      334.80      341.41      5.98 o 
   2  -4   2       57.60       63.84      1.16 o 
   3  -4   2      724.20      738.64     10.06 o 
   4  -4   2      939.68      951.13     12.97 o 
   5  -4   2       23.32       31.10      2.15 o 
   6  -4   2       22.08       23.31      2.28 o 
   7  -4   2      121.18      118.10      3.57 o 
   8  -4   2      105.56      116.55      6.32 o 
 -10  -3   2       17.44       20.50      4.60 o 
  -9  -3   2      112.13       95.42      6.13 o 
  -8  -3   2       66.79       69.13      3.66 o 
  -7  -3   2       63.15       69.79      6.33 o 
  -6  -3   2      303.67      305.94      6.18 o 
  -5  -3   2      831.51      861.13     14.23 o 
  -4  -3   2      160.25      138.40      3.88 o 
  -3  -3   2      950.54      951.30     14.41 o 
  -2  -3   2     2040.43     2164.40     35.56 o 
  -1  -3   2      392.72      317.66      4.19 o 
   0  -3   2     1650.26     1644.42     26.37 o 
   1  -3   2     1226.45     1447.99     23.01 o 
   2  -3   2      972.29     1041.02     10.22 o 
   3  -3   2      819.20      858.27      9.99 o 
   4  -3   2      661.87      688.02      8.86 o 
   5  -3   2      946.52      948.85     13.17 o 
   6  -3   2       72.65       71.28      2.97 o 
   7  -3   2      601.21      612.17     28.49 o 
   8  -3   2       23.68       25.01      1.57 o 
  -9  -2   2      127.96      117.27     10.26 o 
  -8  -2   2       79.40       86.71      4.49 o 
  -7  -2   2       59.19       65.78      3.43 o 
  -6  -2   2       56.91       59.84      5.64 o 
  -5  -2   2     1753.95     1786.42     31.88 o 
  -4  -2   2     2945.80     3068.14     60.49 o 
  -3  -2   2      434.56      511.01     11.22 o 
  -2  -2   2     5035.21     4935.76    101.73 o 
  -1  -2   2     2781.59     2745.01     48.30 o 
   0  -2   2     2862.23     2930.55     50.31 o 
   1  -2   2     2692.65     3048.96    107.62 o 
   2  -2   2     1428.80     1490.97     15.54 o 
   3  -2   2      832.90      836.67      9.39 o 
   4  -2   2     7469.04     7646.94    155.47 o 
   5  -2   2      708.43      722.86     15.27 o 
   6  -2   2      471.97      448.14     11.08 o 
   7  -2   2      391.74      371.02      6.20 o 
   8  -2   2       99.23       99.96      4.88 o 
   9  -2   2       15.30       19.36      5.14 o 
  -9  -1   2       51.74       62.71      4.91 o 
  -8  -1   2       52.72       43.82      7.04 o 
  -7  -1   2       22.71       18.75      3.75 o 
  -6  -1   2      798.37      795.19     19.90 o 
  -5  -1   2     1301.59     1336.62     25.27 o 
  -4  -1   2     1262.36     1274.02     22.56 o 
  -3  -1   2      790.95      852.22     12.54 o 
  -2  -1   2     2815.00     2735.43     51.32 o 
  -1  -1   2      407.91      371.11      5.64 o 
   0  -1   2     1000.91     1008.70     13.63 o 
   1  -1   2     2212.29     2221.95     47.42 o 
   2  -1   2     2529.87     2750.60     38.11 o 
   3  -1   2     6482.60     6329.06    115.59 o 
   4  -1   2     1517.57     1511.56     26.25 o 
   5  -1   2      269.50      283.14      8.91 o 
   6  -1   2       36.07       36.62      2.85 o 
   7  -1   2       59.46       64.42      5.49 o 
   8  -1   2      391.96      396.05     10.02 o 
   9  -1   2        1.29        1.00      0.85 o 
  -9   0   2       40.22       34.61      9.18 o 
  -8   0   2       24.96       25.22      3.71 o 
  -7   0   2        1.51        0.38      2.49 o 
  -6   0   2      117.11      129.28      4.69 o 
  -5   0   2     1303.11     1294.17     23.23 o 
  -4   0   2      468.21      452.17      7.73 o 
  -3   0   2      431.96      459.48      9.06 o 
  -2   0   2     3936.68     3767.14     72.56 o 
  -1   0   2      501.75      482.52      7.10 o 
   0   0   2      334.73      323.80      4.59 o 
   1   0   2     1277.99     1350.37     26.74 o 
   2   0   2        7.50       20.38      1.14 o 
   3   0   2     4292.16     4156.36     81.90 o 
   4   0   2     1220.29     1288.38     19.92 o 
   5   0   2      107.90      141.06      4.81 o 
   6   0   2       24.92       26.19      3.61 o 
   7   0   2      833.85      811.70     15.30 o 
   8   0   2       51.68       53.78      4.76 o 
   9   0   2       42.09       51.31      4.28 o 
  10   0   2       20.27       14.69      4.79 o 
  -8   1   2       20.47       22.13      3.89 o 
  -7   1   2       30.94       31.66      6.63 o 
  -6   1   2      289.13      278.73      7.31 o 
  -5   1   2       15.70       19.54      2.50 o 
  -4   1   2      521.22      527.91      9.21 o 
  -3   1   2       63.08       80.59      6.82 o 
  -2   1   2     1049.72      997.68     14.69 o 
  -1   1   2       82.76      116.11      2.90 o 
   0   1   2      313.32      281.80     10.73 o 
   1   1   2      363.61      429.71      5.10 o 
   2   1   2     5227.15     4788.79     78.60 o 
   3   1   2       32.39       26.34      1.70 o 
   4   1   2      710.46      668.96     11.53 o 
   5   1   2       17.54       17.39      1.55 o 
   6   1   2       87.10       97.84      4.33 o 
   7   1   2       69.05       72.68      3.84 o 
   8   1   2      506.77      519.35     12.61 o 
   9   1   2       54.59       75.07      9.70 o 
  10   1   2       13.46        9.69      3.27 o 
  -8   2   2       10.14       10.28      1.98 o 
  -7   2   2      155.62      157.94      7.59 o 
  -6   2   2       23.56       31.65      3.28 o 
  -5   2   2       94.60      103.53      5.14 o 
  -4   2   2       42.93       38.93      3.09 o 
  -3   2   2      199.82      229.97      5.31 o 
  -2   2   2      721.70      678.58      9.98 o 
  -1   2   2     2019.35     2041.70     27.47 o 
   0   2   2      432.46      400.50      8.76 o 
   1   2   2      643.55      697.96      6.70 o 
   2   2   2     1738.95     2089.82     27.57 o 
   3   2   2     3833.18     3872.40     60.19 o 
   4   2   2     1701.27     1813.21     28.53 o 
   5   2   2       35.26       29.84      4.08 o 
   6   2   2       21.72       30.29      2.75 o 
   7   2   2      179.37      172.94      4.42 o 
   8   2   2      632.72      640.54     22.85 o 
   9   2   2       11.58       11.08      2.57 o 
  10   2   2        0.08        0.68      2.79 o 
  -7   3   2        2.61        3.48      1.79 o 
  -6   3   2      284.85      277.82     10.38 o 
  -5   3   2      172.79      170.74      4.06 o 
  -4   3   2        3.80        6.23      1.61 o 
  -3   3   2      333.08      341.74      6.01 o 
  -2   3   2       24.23       15.21      1.11 o 
  -1   3   2     1180.19     1095.84     12.94 o 
   0   3   2       19.87       15.32      0.77 o 
   1   3   2      104.68      112.57      2.10 o 
   2   3   2        2.16        1.81      0.80 o 
   3   3   2       21.77       22.64      0.73 o 
   4   3   2      123.20      109.65      1.82 o 
   5   3   2      162.09      167.50      2.73 o 
   6   3   2      149.58      164.33      3.32 o 
   7   3   2       82.48       71.18      3.14 o 
   8   3   2      156.91      162.33      5.16 o 
   9   3   2      202.62      208.28     12.62 o 
  10   3   2       44.94       44.49      4.89 o 
  11   3   2       29.68       21.64     11.95 o 
  -7   4   2        7.08        4.85      2.26 o 
  -6   4   2      246.64      227.84      6.88 o 
  -5   4   2      406.48      378.06      6.40 o 
  -4   4   2       25.93       25.76      1.90 o 
  -3   4   2        6.61        6.20      1.25 o 
  -2   4   2      809.52      801.13     10.72 o 
  -1   4   2     1357.97     1279.76     16.30 o 
   0   4   2     1499.08     1569.42     17.91 o 
   1   4   2      987.16     1095.99     14.39 o 
   2   4   2      233.10      231.12      2.37 o 
   3   4   2      159.25      105.93      1.62 o 
   4   4   2      362.59      302.80      3.85 o 
   5   4   2      418.87      481.35      5.57 o 
   6   4   2       82.62       86.34      2.36 o 
   7   4   2      435.74      417.98      6.81 o 
   8   4   2      107.30      108.24      3.11 o 
   9   4   2       21.68       19.01      2.64 o 
  10   4   2       25.20       24.54      6.18 o 
  11   4   2       17.28       14.38      3.53 o 
  -6   5   2      112.13      106.36      4.05 o 
  -5   5   2      286.94      270.52      6.66 o 
  -4   5   2      142.22      136.29      5.73 o 
  -3   5   2       68.97       64.78      2.17 o 
  -2   5   2      454.42      451.37     13.38 o 
  -1   5   2     1282.56     1298.31     17.54 o 
   0   5   2      365.83      370.76      4.33 o 
   1   5   2       55.46       74.10      1.60 o 
   2   5   2      750.30      733.10     22.66 o 
   3   5   2      816.11      814.11     12.55 o 
   4   5   2     1010.02     1053.95     15.05 o 
   5   5   2      135.03      148.63      3.50 o 
   6   5   2       36.17       35.59      1.08 o 
   7   5   2      360.90      365.05      5.24 o 
   8   5   2      365.63      359.03      6.15 o 
   9   5   2        9.54        6.36      1.55 o 
  10   5   2       18.22       13.53      3.64 o 
  11   5   2        4.81        3.47      1.97 o 
  -5   6   2       94.87       91.12      3.83 o 
  -4   6   2       36.73       40.24      3.39 o 
  -3   6   2       28.21       27.97      1.93 o 
  -2   6   2      443.23      452.49      7.49 o 
  -1   6   2     1125.95     1092.05     20.49 o 
   0   6   2       32.90       33.44      1.07 o 
   1   6   2        8.43        9.20      0.69 o 
   2   6   2       37.72       30.44      2.78 o 
   3   6   2     3278.38     3607.76     74.20 o 
   4   6   2      492.37      508.11     12.70 o 
   5   6   2       88.95       83.46      0.99 o 
   6   6   2      501.61      504.48      8.32 o 
   7   6   2      616.92      621.26     10.61 o 
   8   6   2      106.05      101.82      2.12 o 
   9   6   2        1.41        2.04      1.08 o 
  10   6   2        2.25        3.04      1.30 o 
  11   6   2       52.92       50.69      3.30 o 
  -4   7   2        4.07        2.75      1.59 o 
  -3   7   2      165.19      153.29      3.69 o 
  -2   7   2      187.08      181.29      3.24 o 
  -1   7   2      148.47      145.40      2.86 o 
   0   7   2       65.31       72.02      2.57 o 
   1   7   2       18.34       19.72      0.88 o 
   2   7   2      480.29      489.79     10.75 o 
   3   7   2      515.04      530.08     11.40 o 
   4   7   2      622.68      687.72     17.73 o 
   5   7   2       23.75       25.11      3.52 o 
   6   7   2      333.38      329.40      3.51 o 
   7   7   2      191.69      179.19      3.08 o 
   8   7   2       50.05       46.44      1.95 o 
   9   7   2      142.51      136.14      3.20 o 
  10   7   2      102.39       87.28      2.61 o 
  -3   8   2       67.36       69.22      7.09 o 
  -2   8   2      313.53      302.15      5.32 o 
  -1   8   2      252.60      240.19      4.70 o 
   0   8   2       50.68       55.92      1.86 o 
   1   8   2      165.71      177.15      6.40 o 
   2   8   2      307.51      317.49     13.18 o 
   3   8   2      246.56      279.95      9.23 o 
   4   8   2      116.67      111.46      5.71 o 
   5   8   2       76.26       70.94      4.85 o 
   6   8   2      230.72      233.65      8.71 o 
   7   8   2      231.71      227.04      8.54 o 
   8   8   2       89.75       73.69      3.95 o 
   9   8   2        0.09       -0.69      0.84 o 
  10   8   2        0.26        0.42      1.56 o 
  -2   9   2      149.61      129.66      2.77 o 
  -1   9   2      241.52      226.25     10.07 o 
   0   9   2       34.28       33.26      2.72 o 
   1   9   2      162.43      175.41      8.15 o 
   2   9   2      103.20      103.34      4.44 o 
   3   9   2       79.16       95.11      6.05 o 
   4   9   2       62.63       66.48      5.19 o 
   5   9   2        7.95       19.74      3.95 o 
   6   9   2       47.63       49.78      4.98 o 
   7   9   2       70.16       72.45      5.67 o 
   8   9   2        8.20        6.87      6.01 o 
   9   9   2       10.29        6.35      3.26 o 
  10   9   2        8.28        8.33      3.52 o 
   0  10   2        2.15        4.59      3.26 o 
   1  10   2       12.63       14.26      2.84 o 
   2  10   2      144.14      152.44      8.20 o 
   3  10   2        2.97        7.34      6.74 o 
   4  10   2       30.23       30.64      8.67 o 
   6  10   2      147.46      176.56      8.71 o 
   7  10   2       30.55       33.13      4.94 o 
   8  10   2        6.56        5.54      6.70 o 
   9  10   2        3.12       -1.80      3.39 o 
   2  11   2       34.47       35.11      5.58 o 
   3  11   2      107.10      112.75      7.98 o 
   4  11   2        0.25        4.12      3.99 o 
   5  11   2        4.10        5.97      4.03 o 
   6  11   2       17.36       19.14      9.01 o 
   7  11   2       47.34       40.86      6.14 o 
  -2 -11   3       53.91       60.13      5.11 o 
  -7 -10   3       21.76       22.88      4.68 o 
  -6 -10   3       94.36       96.39      6.61 o 
  -5 -10   3        0.44       -0.47      2.75 o 
  -4 -10   3       87.05       86.44      5.75 o 
  -3 -10   3       76.41       86.99      5.41 o 
  -2 -10   3      185.54      175.62      7.21 o 
  -1 -10   3        2.12        3.56      2.62 o 
   0 -10   3       59.11       56.22      4.38 o 
   1 -10   3       29.76       26.65      6.01 o 
  -8  -9   3       10.40        7.90      3.91 o 
  -7  -9   3       74.12       73.56     10.43 o 
  -6  -9   3       83.19       90.39      5.97 o 
  -5  -9   3        3.02        8.15      3.22 o 
  -4  -9   3        1.89        2.75      4.94 o 
  -3  -9   3      317.35      316.86     14.89 o 
  -2  -9   3      364.94      343.33      4.00 o 
  -1  -9   3       25.12       23.17      0.95 o 
   0  -9   3        3.63        3.31      0.78 o 
   1  -9   3       16.28       19.03      1.61 o 
   2  -9   3      267.73      234.53     16.55 o 
  -9  -8   3        4.59        4.64      1.22 o 
  -8  -8   3        0.45        0.99      0.84 o 
  -7  -8   3      153.93      170.41     13.07 o 
  -6  -8   3        4.58        2.18      1.05 o 
  -5  -8   3       69.15       66.16      5.40 o 
  -4  -8   3       62.23       61.41      5.69 o 
  -3  -8   3      143.29      146.42      2.70 o 
  -2  -8   3        7.61        9.36      0.85 o 
  -1  -8   3       31.33       31.53      1.35 o 
   0  -8   3      103.08       93.46      3.31 o 
   1  -8   3      117.39      102.85      3.64 o 
   2  -8   3      326.22      321.46      8.69 o 
   3  -8   3      141.26      143.22      5.24 o 
   4  -8   3       51.68       65.49      4.29 o 
  -9  -7   3        1.90        1.43      1.75 o 
  -8  -7   3       46.30       42.63      6.12 o 
  -7  -7   3      143.63      143.05      3.65 o 
  -6  -7   3      216.93      230.25      7.92 o 
  -5  -7   3      555.08      549.08     28.00 o 
  -4  -7   3       94.18       91.48      2.75 o 
  -3  -7   3       66.00       70.97      2.29 o 
  -2  -7   3       46.88       44.09      2.43 o 
  -1  -7   3      247.90      265.02      8.66 o 
   0  -7   3      281.35      296.64      4.72 o 
   1  -7   3       37.82       41.19      1.51 o 
   2  -7   3      351.25      370.64      6.05 o 
   3  -7   3      251.46      254.07      7.17 o 
   4  -7   3        2.31        5.93      1.37 o 
   5  -7   3      154.32      146.54      3.50 o 
  -9  -6   3        0.05        1.06      1.58 o 
  -8  -6   3       98.28       87.14      3.07 o 
  -7  -6   3      341.14      338.78      9.40 o 
  -6  -6   3      390.13      409.28      6.70 o 
  -5  -6   3      217.05      224.38      5.49 o 
  -4  -6   3      999.60     1025.34     15.82 o 
  -3  -6   3      122.47      121.95      2.49 o 
  -2  -6   3      577.54      586.80     13.11 o 
  -1  -6   3        1.83        1.22      0.69 o 
   0  -6   3        8.87       11.59      2.30 o 
   1  -6   3      890.53      898.66     15.87 o 
   2  -6   3       49.36       55.50      2.37 o 
   3  -6   3      394.88      396.32      6.36 o 
   4  -6   3        0.87        3.71      1.70 o 
   5  -6   3       68.85       75.08      2.26 o 
   6  -6   3       88.18       91.82      2.50 o 
  -9  -5   3        0.06       -0.35      1.72 o 
  -8  -5   3       40.21       40.46      2.80 o 
  -7  -5   3     1144.46     1084.70     33.33 o 
  -6  -5   3      140.25      146.66      3.55 o 
  -5  -5   3      187.70      189.96      4.32 o 
  -4  -5   3      887.72      883.24     14.10 o 
  -3  -5   3     2693.00     2781.25     50.71 o 
  -2  -5   3     1222.05     1222.00     19.16 o 
  -1  -5   3      314.19      316.64      5.43 o 
   0  -5   3      975.31     1010.48     20.61 o 
   1  -5   3     1831.50     1989.50     32.91 o 
   2  -5   3      725.31      776.82     12.17 o 
   3  -5   3       90.26      105.43      2.43 o 
   4  -5   3       34.42       36.62      2.83 o 
   5  -5   3      366.66      333.93     10.72 o 
   6  -5   3       86.05       91.57      2.98 o 
   7  -5   3       20.09       23.86      5.11 o 
  -9  -4   3        0.21        4.01      2.33 o 
  -8  -4   3       31.53       38.52      2.98 o 
  -7  -4   3       98.39      101.39      4.35 o 
  -6  -4   3      730.66      675.52     11.78 o 
  -5  -4   3       14.75       16.55      3.08 o 
  -4  -4   3      382.96      385.19      6.95 o 
  -3  -4   3     1738.46     1789.56     28.74 o 
  -2  -4   3      669.53      614.18      8.78 o 
  -1  -4   3     1463.74     1672.07     43.82 o 
   0  -4   3     2836.14     3166.87     86.87 o 
   1  -4   3     1556.26     1620.56     25.72 o 
   2  -4   3     1063.53     1100.93     17.82 o 
   3  -4   3      333.51      315.88      5.37 o 
   4  -4   3     1133.90     1175.75     16.04 o 
   5  -4   3      413.46      432.35      9.12 o 
   6  -4   3      376.63      382.38      9.66 o 
   7  -4   3       61.33       59.21      5.69 o 
   8  -4   3       67.24       68.68      5.75 o 
  -9  -3   3        5.52        5.53      2.68 o 
  -8  -3   3       71.93       71.30      4.01 o 
  -7  -3   3      258.14      256.02      7.33 o 
  -6  -3   3       77.58       74.47      3.25 o 
  -5  -3   3       24.14       34.43      2.64 o 
  -4  -3   3      187.92      154.60      3.36 o 
  -3  -3   3     2019.69     2100.33     35.38 o 
  -2  -3   3     3401.88     3715.19     72.41 o 
  -1  -3   3       11.18       12.86      0.98 o 
   0  -3   3     2021.14     2092.21     47.17 o 
   1  -3   3     6130.88     6337.26    115.50 o 
   2  -3   3     1429.69     1544.09     22.99 o 
   3  -3   3      491.87      499.81      6.55 o 
   4  -3   3        8.64        6.42      1.15 o 
   5  -3   3     1541.00     1651.61     30.23 o 
   6  -3   3     2439.57     2469.43     44.77 o 
   7  -3   3      128.91      131.22     12.64 o 
   8  -3   3      262.32      233.69     11.89 o 
  -9  -2   3       21.86       20.74      4.33 o 
  -8  -2   3      289.35      308.17     10.40 o 
  -7  -2   3       24.84       23.57      3.65 o 
  -6  -2   3        0.50       -0.92      2.24 o 
  -5  -2   3        7.68        9.20      1.95 o 
  -4  -2   3     1766.99     1797.61     40.24 o 
  -3  -2   3     1439.83     1476.06     36.22 o 
  -2  -2   3        2.09        3.31      1.04 o 
  -1  -2   3      324.51      301.03      4.42 o 
   0  -2   3      573.12      495.84      6.51 o 
   1  -2   3      393.21      360.55      8.97 o 
   2  -2   3      237.00      215.13      4.33 o 
   3  -2   3     1553.47     1801.72     23.29 o 
   4  -2   3      875.03      987.27     17.86 o 
   5  -2   3     1096.38     1140.78     14.95 o 
   6  -2   3     1563.22     1594.54     23.12 o 
   7  -2   3      135.07      139.24      4.11 o 
   8  -2   3       22.24       19.37      3.46 o 
   9  -2   3       71.44       86.20      5.70 o 
  -9  -1   3       33.62       37.38      4.66 o 
  -8  -1   3       85.18       80.49      4.92 o 
  -7  -1   3      379.56      358.13     10.69 o 
  -6  -1   3        1.88        3.55      2.46 o 
  -5  -1   3        0.30       -1.02      2.00 o 
  -4  -1   3     2449.52     2553.81     50.53 o 
  -3  -1   3     1001.79      971.21     15.09 o 
  -2  -1   3      234.37      195.31      7.77 o 
  -1  -1   3        7.98        5.06      1.24 o 
   0  -1   3     6243.25     5438.31    118.23 o 
   1  -1   3        8.14        7.81      1.59 o 
   2  -1   3       17.82       30.72      1.01 o 
   3  -1   3       12.11       18.76      1.97 o 
   4  -1   3      180.17      228.87      8.59 o 
   5  -1   3      399.72      383.58     13.23 o 
   6  -1   3      260.68      268.47     12.66 o 
   7  -1   3       38.73       15.90     14.81 o 
   8  -1   3       15.77       17.43      8.52 o 
   9  -1   3       31.45       27.01      4.12 o 
  -8   0   3       15.44       16.09      3.62 o 
  -7   0   3       15.36       15.01      3.86 o 
  -6   0   3      521.68      501.82     13.58 o 
  -5   0   3      537.32      509.28      9.99 o 
  -4   0   3      583.25      545.42      9.53 o 
  -3   0   3      766.70      746.01     11.73 o 
  -2   0   3      191.05      222.85      3.99 o 
  -1   0   3        2.03        0.99      1.07 o 
   0   0   3     4081.47     3591.95     68.24 o 
   1   0   3        6.00       16.46      5.30 o 
   2   0   3       67.77       51.93      0.90 o 
   3   0   3     1371.98     1508.27     40.84 o 
   4   0   3     1434.80     1623.04     27.62 o 
   5   0   3        5.11        4.88      1.38 o 
   6   0   3      208.47      175.16      5.31 o 
   7   0   3       93.56       85.59      3.84 o 
   8   0   3        4.45        3.73      3.26 o 
   9   0   3       12.77       21.50      5.11 o 
  10   0   3       25.73       26.87      5.06 o 
  -8   1   3       61.32       78.92      5.65 o 
  -7   1   3       54.15       53.56      6.52 o 
  -6   1   3       12.12       11.06      2.75 o 
  -5   1   3       19.02       21.46      2.74 o 
  -4   1   3      821.63      786.96     13.84 o 
  -3   1   3      217.63      199.88      4.22 o 
  -2   1   3     1361.24     1389.30     21.99 o 
  -1   1   3       35.82       38.63      2.25 o 
   0   1   3        3.78        5.11      1.53 o 
   1   1   3    20907.27    13479.60    317.35 o 
   2   1   3      159.90      153.30      1.81 o 
   3   1   3      519.28      588.82     10.43 o 
   4   1   3      980.98      969.36     10.85 o 
   5   1   3     1091.27     1110.78     17.28 o 
   6   1   3      663.22      699.99     15.16 o 
   7   1   3        2.49        2.42      1.71 o 
   8   1   3      124.33      133.73      6.87 o 
   9   1   3       82.09       95.58      6.87 o 
  10   1   3       54.00       54.46      6.22 o 
  -8   2   3        8.22        5.61      2.12 o 
  -7   2   3       10.56       12.01      6.20 o 
  -6   2   3        6.34       11.85      2.89 o 
  -5   2   3        2.04        0.33      1.82 o 
  -4   2   3      103.69       90.14      3.71 o 
  -3   2   3      386.93      396.97      7.26 o 
  -2   2   3      128.17      143.45      5.31 o 
  -1   2   3      268.27      268.02      4.90 o 
   0   2   3        3.81        8.58      1.17 o 
   1   2   3      480.83      537.42      6.26 o 
   2   2   3    12516.60    10749.28    202.35 o 
   3   2   3      510.21      601.59      7.98 o 
   4   2   3       83.85       82.71      1.55 o 
   5   2   3      491.27      478.65      6.90 o 
   6   2   3      147.68      146.24      5.34 o 
   7   2   3      631.75      659.22     12.83 o 
   8   2   3      113.28      109.81      7.30 o 
   9   2   3       95.41       92.57      6.22 o 
  10   2   3       75.95       77.96      5.51 o 
  11   2   3       28.90       31.59      5.62 o 
  -7   3   3       23.35       28.89      3.66 o 
  -6   3   3        1.82        2.43      1.71 o 
  -5   3   3       69.20       67.98      3.47 o 
  -4   3   3      199.48      209.15      4.10 o 
  -3   3   3      932.91      906.07     19.77 o 
  -2   3   3        1.04        3.67      1.23 o 
  -1   3   3      256.16      242.81      4.47 o 
   0   3   3      157.97      124.04      2.42 o 
   1   3   3     1300.60     1248.16     15.89 o 
   2   3   3     2631.85     2802.77     34.24 o 
   3   3   3       15.77       20.56      0.85 o 
   4   3   3      818.01      788.04     10.45 o 
   5   3   3        9.35       21.36      1.04 o 
   6   3   3      875.65      856.54     10.46 o 
   7   3   3      158.82      161.36      3.67 o 
   8   3   3       23.85       21.08      2.64 o 
   9   3   3      642.23      605.60     12.15 o 
  10   3   3       71.27       72.44      4.05 o 
  11   3   3        3.13        1.90      3.03 o 
  -6   4   3       16.34       11.26      2.00 o 
  -5   4   3       97.72       90.20      4.40 o 
  -4   4   3      847.70      820.08     19.44 o 
  -3   4   3      721.16      684.51      9.54 o 
  -2   4   3        2.18        3.19      1.12 o 
  -1   4   3      890.34      901.59     11.22 o 
   0   4   3      547.74      541.75     11.59 o 
   1   4   3     1531.90     1587.23     19.86 o 
   2   4   3        6.25        4.56      1.28 o 
   3   4   3      380.95      435.43      4.59 o 
   4   4   3       90.79       85.16      1.26 o 
   5   4   3      371.49      359.39      6.67 o 
   6   4   3      148.58      140.68      2.43 o 
   7   4   3        6.91        5.99      1.41 o 
   8   4   3       13.68       13.54      1.58 o 
   9   4   3       50.02       52.13      2.71 o 
  10   4   3      275.77      277.23      6.87 o 
  11   4   3        0.05        0.69      1.24 o 
  -6   5   3       44.62       39.62      2.61 o 
  -5   5   3       69.56       67.48      3.44 o 
  -4   5   3      545.75      528.66      9.05 o 
  -3   5   3      471.74      445.88      6.72 o 
  -2   5   3      202.42      204.92      5.50 o 
  -1   5   3      263.12      251.07      5.22 o 
   0   5   3     1811.38     1887.24     26.65 o 
   1   5   3     2081.85     2185.80     37.83 o 
   2   5   3        7.95        5.93      0.49 o 
   3   5   3      338.49      365.18      3.27 o 
   4   5   3      931.64      980.76     10.82 o 
   5   5   3     1264.09     1294.14     31.39 o 
   6   5   3       91.77       86.24      2.98 o 
   7   5   3        0.78        2.16      1.05 o 
   8   5   3      309.15      312.98      6.46 o 
   9   5   3      188.54      187.02      4.74 o 
  10   5   3        2.36        1.58      1.99 o 
  11   5   3        4.57        4.32      1.66 o 
  -5   6   3       19.54       19.01      2.58 o 
  -4   6   3      119.40      119.93      3.88 o 
  -3   6   3      342.96      323.72      6.06 o 
  -2   6   3       78.29       82.19      2.34 o 
  -1   6   3      536.10      527.54      9.16 o 
   0   6   3      899.25      889.94     11.70 o 
   1   6   3      332.41      327.28      4.00 o 
   2   6   3      427.28      459.83      6.08 o 
   3   6   3      437.58      471.72     11.89 o 
   4   6   3      925.62      973.55     29.96 o 
   5   6   3     1580.84     1729.38     25.31 o 
   6   6   3       40.93       44.72      1.32 o 
   7   6   3       90.34       95.69      2.47 o 
   8   6   3      261.44      253.22      5.61 o 
   9   6   3      128.79      124.53      2.80 o 
  10   6   3       15.58       17.79      1.60 o 
  11   6   3        0.07       -0.58      2.15 o 
  -4   7   3       69.40       71.31      2.80 o 
  -3   7   3       79.47       72.58      2.92 o 
  -2   7   3        0.39        0.54      1.15 o 
  -1   7   3        4.97        7.96      1.89 o 
   0   7   3      751.02      739.23      9.35 o 
   1   7   3      661.14      655.63     14.11 o 
   2   7   3      101.11      100.98      3.24 o 
   3   7   3        5.49        5.61      2.44 o 
   4   7   3     1216.71     1287.93     33.73 o 
   5   7   3      513.97      540.38     14.68 o 
   6   7   3      137.29      124.96      4.34 o 
   7   7   3        0.38       -0.13      0.38 o 
   8   7   3       92.68       88.22      3.01 o 
   9   7   3      483.06      437.45     10.24 o 
  10   7   3        4.56        4.42      1.91 o 
  11   7   3        0.58        1.49      2.36 o 
  -3   8   3       44.06       41.23      2.84 o 
  -2   8   3       32.15       32.43      2.05 o 
  -1   8   3      171.63      166.07      4.49 o 
   0   8   3       43.56       40.56      1.96 o 
   1   8   3      303.06      301.34      8.29 o 
   2   8   3       41.44       38.16      5.80 o 
   3   8   3       21.15       24.62      3.32 o 
   4   8   3      196.65      203.39      7.85 o 
   5   8   3       73.16       81.80      5.15 o 
   6   8   3       50.72       48.41      4.29 o 
   7   8   3       39.81       37.85      4.12 o 
   8   8   3      118.70      105.42      3.89 o 
   9   8   3       19.21       19.45      2.75 o 
  10   8   3       66.63       54.03      5.36 o 
  -1   9   3        9.49       10.32      1.33 o 
   0   9   3      161.08      150.68     10.46 o 
   1   9   3        4.23        5.55      3.05 o 
   2   9   3       22.82       26.62      3.12 o 
   3   9   3      102.53      110.32      4.58 o 
   4   9   3       18.65       25.24      7.68 o 
   5   9   3       19.71       30.00      7.90 o 
   6   9   3        0.96        0.00      2.40 o 
   7   9   3       14.84       16.87      3.82 o 
   8   9   3       29.81       40.90      8.20 o 
   9   9   3       33.46       39.36      4.42 o 
  10   9   3        6.90        8.58      6.05 o 
   0  10   3      113.43      112.75      6.87 o 
   1  10   3       21.78       26.74      4.55 o 
   2  10   3      102.14      102.06      5.99 o 
   3  10   3        0.35        2.62      3.48 o 
   4  10   3       99.92      101.93      7.17 o 
   5  10   3       97.33      110.60      7.25 o 
   7  10   3       77.10       82.02      6.35 o 
   8  10   3        5.54        7.90      3.73 o 
   9  10   3       38.42       42.75      5.15 o 
   3  11   3       31.90       41.37      6.18 o 
   4  11   3       91.57       98.67      8.07 o 
   5  11   3       45.42       68.63      6.82 o 
   6  11   3        6.58        7.55      4.38 o 
  -6 -10   4       53.43       37.94      5.06 o 
  -5 -10   4      117.43      115.96      6.74 o 
  -4 -10   4        7.41        8.03      3.26 o 
  -3 -10   4        0.55        0.60      2.40 o 
  -2 -10   4       26.97       27.77      3.61 o 
  -1 -10   4       77.46       80.17      8.20 o 
   0 -10   4       63.20       63.18      4.25 o 
   1 -10   4       16.93       12.10      2.66 o 
  -8  -9   4        6.62        6.78      3.95 o 
  -7  -9   4        0.06        1.67      3.18 o 
  -6  -9   4       11.69        8.41      6.35 o 
  -5  -9   4      137.56      135.36      6.87 o 
  -4  -9   4      156.37      152.21      2.20 o 
  -3  -9   4       31.76       28.85      0.91 o 
  -2  -9   4      141.40      144.88      2.76 o 
  -1  -9   4      156.30      155.13      6.33 o 
   0  -9   4       11.22       13.62      1.53 o 
   1  -9   4        0.15        0.97      0.86 o 
   2  -9   4        9.39       13.56      2.14 o 
   3  -9   4       17.38       16.89      3.37 o 
  -8  -8   4       29.74       29.15      1.95 o 
  -7  -8   4        0.07        0.48      1.02 o 
  -6  -8   4       37.99       37.03      2.47 o 
  -5  -8   4      309.16      304.72      5.95 o 
  -4  -8   4      272.59      278.40     10.17 o 
  -3  -8   4       78.55       74.30      7.77 o 
  -2  -8   4      608.33      596.61     12.51 o 
  -1  -8   4      115.66      129.85      2.86 o 
   0  -8   4       90.50       79.18      2.56 o 
   1  -8   4       12.81       16.70      1.27 o 
   2  -8   4       21.66       23.18      2.41 o 
   3  -8   4      633.01      642.87     15.79 o 
   4  -8   4       38.64       40.09      3.65 o 
  -9  -7   4        4.35        4.13      1.70 o 
  -8  -7   4       22.97       27.88      5.69 o 
  -7  -7   4        4.97        5.92      2.33 o 
  -6  -7   4      111.73      117.05      3.09 o 
  -5  -7   4      247.48      249.59     10.69 o 
  -4  -7   4      393.48      417.48     15.67 o 
  -3  -7   4        6.93        6.53      1.66 o 
  -2  -7   4      900.62      872.33     14.39 o 
  -1  -7   4      469.96      473.14     18.89 o 
   0  -7   4      119.20      127.98      2.82 o 
   1  -7   4      455.04      437.74     10.30 o 
   2  -7   4       76.33       93.50      1.98 o 
   3  -7   4      442.50      432.27     10.90 o 
   4  -7   4      597.26      588.49     15.45 o 
   5  -7   4       13.04       24.55      3.78 o 
  -9  -6   4      118.26      117.63      5.40 o 
  -8  -6   4       10.37       10.75      2.54 o 
  -7  -6   4       18.04       22.93      2.02 o 
  -6  -6   4      205.21      212.92      6.12 o 
  -5  -6   4      671.83      680.59     11.72 o 
  -4  -6   4      228.26      231.60      4.55 o 
  -3  -6   4        0.34       -0.23      0.88 o 
  -2  -6   4      203.56      215.02      4.38 o 
  -1  -6   4     1267.75     1204.18     21.48 o 
   0  -6   4      595.29      546.19     30.02 o 
   1  -6   4       75.21       84.73      2.97 o 
   2  -6   4        1.58        1.75      1.78 o 
   3  -6   4      627.72      631.02      9.55 o 
   4  -6   4      482.88      540.42     13.99 o 
   5  -6   4       34.16       42.62      4.21 o 
   6  -6   4       19.28       23.30      4.42 o 
  -9  -5   4       63.00       54.10      4.82 o 
  -8  -5   4       30.72       24.94      3.47 o 
  -7  -5   4      225.79      199.02      5.88 o 
  -6  -5   4       61.03       70.77      2.80 o 
  -5  -5   4      491.72      511.32      9.65 o 
  -4  -5   4       92.82       94.73      3.61 o 
  -3  -5   4        3.75        7.01      1.14 o 
  -2  -5   4     1082.24     1145.59     28.60 o 
  -1  -5   4      862.53      812.78     16.27 o 
   0  -5   4       37.59       32.78      1.65 o 
   1  -5   4        0.00       -0.18      0.71 o 
   2  -5   4      194.02      226.84      6.46 o 
   3  -5   4      372.64      367.51     14.03 o 
   4  -5   4      211.79      221.59      7.00 o 
   5  -5   4       33.54       35.71      1.44 o 
   6  -5   4       51.24       51.30      7.38 o 
   7  -5   4      149.29      156.87      8.80 o 
  -9  -4   4       47.05       53.94     10.75 o 
  -8  -4   4        3.10        2.01      2.66 o 
  -7  -4   4       16.71       17.62      2.79 o 
  -6  -4   4     1066.26     1015.67     18.46 o 
  -5  -4   4      696.95      676.99     15.22 o 
  -4  -4   4       65.74       65.78      3.00 o 
  -3  -4   4      379.14      392.92      6.93 o 
  -2  -4   4     1192.14     1084.81     18.46 o 
  -1  -4   4     5105.72     5682.42    126.57 o 
   0  -4   4      167.45      141.24      5.58 o 
   1  -4   4      636.22      686.74      9.65 o 
   2  -4   4     2088.45     2038.18     48.67 o 
   3  -4   4     1411.33     1345.65     27.00 o 
   4  -4   4      122.18      141.25      2.49 o 
   5  -4   4       11.70       13.42      1.01 o 
   6  -4   4       24.67       23.38      1.70 o 
   7  -4   4      154.45      140.86      8.18 o 
   8  -4   4      327.49      285.10     13.52 o 
  -9  -3   4        5.73        4.75      3.64 o 
  -8  -3   4        6.64        6.88      3.01 o 
  -7  -3   4       21.05       18.74      4.80 o 
  -6  -3   4      307.89      325.28      8.52 o 
  -5  -3   4      521.83      496.73      9.16 o 
  -4  -3   4        2.69        2.64      1.45 o 
  -3  -3   4      183.16      214.92      4.09 o 
  -2  -3   4     3094.49     3235.75     60.60 o 
  -1  -3   4     4401.30     4806.19    103.66 o 
   0  -3   4     1780.95     1873.96     32.29 o 
   1  -3   4     2732.17     3041.50     54.20 o 
   2  -3   4     1481.50     1612.52     33.99 o 
   3  -3   4      661.45      669.52     10.28 o 
   4  -3   4      739.28      736.94     24.18 o 
   5  -3   4        3.54        2.85      0.60 o 
   6  -3   4       63.03       59.25      9.65 o 
   7  -3   4      166.23      175.01      4.29 o 
   8  -3   4      304.61      342.78     53.03 o 
  -9  -2   4        3.73        2.76      2.95 o 
  -8  -2   4        0.63        0.40      2.31 o 
  -7  -2   4       30.09       29.40      5.19 o 
  -6  -2   4       63.54       68.10      3.55 o 
  -5  -2   4      344.73      328.16     10.69 o 
  -4  -2   4      116.97      152.80     16.91 o 
  -3  -2   4      193.90      234.31      4.55 o 
  -2  -2   4      707.35      652.89     10.95 o 
  -1  -2   4     5271.89     5279.24    112.60 o 
   0  -2   4      310.31      318.49      6.16 o 
   1  -2   4      498.84      549.14     13.39 o 
   2  -2   4     2285.33     2512.02     48.26 o 
   3  -2   4     1376.35     1398.01     30.94 o 
   4  -2   4      288.13      270.43      7.12 o 
   5  -2   4        4.11        6.93      0.72 o 
   6  -2   4       13.90       12.63      0.98 o 
   7  -2   4      468.32      480.00      8.71 o 
   8  -2   4      151.69      151.43      3.71 o 
   9  -2   4       10.27       10.02      3.53 o 
  -8  -1   4        8.46        9.59      3.27 o 
  -7  -1   4      229.62      224.98      8.46 o 
  -6  -1   4       51.89       47.22      4.05 o 
  -5  -1   4       58.65       62.68      3.45 o 
  -4  -1   4        3.06        4.29      1.84 o 
  -3  -1   4        1.12        1.74      1.42 o 
  -2  -1   4      763.24      671.06     17.62 o 
  -1  -1   4      188.71      204.63      6.20 o 
   0  -1   4      112.95      123.73      4.58 o 
   1  -1   4      198.02      195.03      3.21 o 
   2  -1   4       12.84       18.88      1.80 o 
   3  -1   4      265.52      212.10      5.02 o 
   4  -1   4      269.75      262.83      9.83 o 
   5  -1   4      106.22      111.22      4.62 o 
   6  -1   4      477.40      494.80      5.84 o 
   7  -1   4      140.39      152.52      8.30 o 
   8  -1   4       93.43       84.96      2.29 o 
   9  -1   4       21.65       31.76      5.62 o 
  10  -1   4       51.71       50.64      5.11 o 
  -8   0   4        0.08        2.64      3.55 o 
  -7   0   4       23.02       26.30      4.31 o 
  -6   0   4      669.96      618.33     32.88 o 
  -5   0   4       57.11       57.03      3.95 o 
  -4   0   4       48.65       44.72      5.15 o 
  -3   0   4      723.10      703.64     11.65 o 
  -1   0   4       60.74       40.06      1.95 o 
   0   0   4      152.23      126.96      5.26 o 
   1   0   4       26.27       21.49      1.50 o 
   3   0   4      158.38      132.57      3.52 o 
   4   0   4     1330.34     1458.35     32.92 o 
   5   0   4      147.89      157.22      3.53 o 
   6   0   4      123.40      111.87      6.33 o 
   7   0   4      100.09      107.90      6.16 o 
   8   0   4      120.93      123.90      6.87 o 
   9   0   4      129.53      126.87      8.15 o 
  10   0   4        3.43        5.79      4.68 o 
  -8   1   4        7.15       11.94      4.85 o 
  -7   1   4       71.82       78.42      8.73 o 
  -6   1   4      149.62      155.67      7.61 o 
  -5   1   4      488.92      480.44     12.23 o 
  -4   1   4       98.48      107.61      4.17 o 
  -3   1   4      557.63      574.50     11.44 o 
  -2   1   4      665.62      604.21     11.07 o 
  -1   1   4      425.04      398.78      6.29 o 
   0   1   4     1228.27     1278.86     20.81 o 
   1   1   4    10298.75     8436.62    210.89 o 
   2   1   4       50.32       42.99      2.26 o 
   3   1   4      311.04      394.18     12.79 o 
   4   1   4      558.57      582.31     14.81 o 
   5   1   4       11.75       17.48      3.86 o 
   6   1   4      630.49      643.63     10.65 o 
   7   1   4       14.77       15.09      3.82 o 
   8   1   4        4.31        6.65      3.13 o 
   9   1   4       22.86       27.34      4.68 o 
  -7   2   4       14.76       26.69      8.07 o 
  -6   2   4      104.85       94.34      5.26 o 
  -5   2   4      487.99      473.83     14.70 o 
  -4   2   4        9.61       12.07      2.47 o 
  -3   2   4       30.24       29.44      2.53 o 
  -2   2   4     1978.30     2076.29     39.06 o 
  -1   2   4     4069.33     4021.57    104.61 o 
   0   2   4      274.01      244.42      7.24 o 
   1   2   4      323.12      335.17      3.78 o 
   2   2   4     8984.23     8215.04    142.05 o 
   3   2   4     1519.29     1466.26     17.90 o 
   4   2   4      697.72      726.26      9.50 o 
   5   2   4      438.41      453.55      7.98 o 
   6   2   4      789.96      784.98      9.48 o 
   7   2   4      432.48      433.88      5.97 o 
   8   2   4       55.21       66.40      5.41 o 
   9   2   4       57.11       52.19      5.06 o 
  11   2   4       68.88       62.06      6.61 o 
  -7   3   4       30.04       37.60      4.37 o 
  -6   3   4       88.83       89.98      3.65 o 
  -5   3   4        0.89        1.65      1.58 o 
  -4   3   4      343.56      330.73      6.56 o 
  -3   3   4      324.58      293.66      6.56 o 
  -2   3   4      741.88      749.34     10.26 o 
  -1   3   4     2335.28     2439.08     39.04 o 
   0   3   4      646.01      633.25      9.36 o 
   1   3   4     1105.88     1165.61     14.92 o 
   2   3   4     1754.86     1780.93     19.87 o 
   3   3   4     2983.18     3266.85     49.49 o 
   4   3   4      499.31      522.37      5.32 o 
   5   3   4      193.18      223.20      3.86 o 
   6   3   4     1085.66     1083.29     16.37 o 
   7   3   4      268.43      259.35      3.99 o 
   8   3   4      334.80      341.49      5.39 o 
   9   3   4      113.13      110.88      5.21 o 
  10   3   4       41.19       38.33      3.43 o 
  11   3   4       37.67       39.34      5.06 o 
  -6   4   4       17.05       16.87      3.38 o 
  -5   4   4      160.05      155.07      5.58 o 
  -4   4   4        3.48        3.98      1.69 o 
  -3   4   4      170.19      162.13      4.31 o 
  -2   4   4      834.19      814.58     19.27 o 
  -1   4   4      134.04      119.04      2.76 o 
   0   4   4     1286.79     1304.00     19.15 o 
   1   4   4      425.98      392.34     12.52 o 
   2   4   4     1143.08     1136.59     21.72 o 
   3   4   4     2975.33     3251.87     50.19 o 
   4   4   4      186.11      147.06      1.90 o 
   5   4   4      109.92      107.74      3.16 o 
   6   4   4      302.60      297.72      5.30 o 
   7   4   4     1385.03     1380.37     23.10 o 
   8   4   4      112.64      112.63      2.71 o 
   9   4   4        1.08        0.50      0.95 o 
  10   4   4      173.60      173.63      6.04 o 
  11   4   4      132.66      111.62      4.08 o 
  -5   5   4       30.43       27.92      4.33 o 
  -4   5   4       36.27       33.40      2.48 o 
  -3   5   4      244.71      226.91      5.56 o 
  -2   5   4      369.88      366.02      6.10 o 
  -1   5   4      209.85      212.99      4.46 o 
   0   5   4      264.03      252.57      4.83 o 
   1   5   4      454.44      472.96      6.18 o 
   2   5   4     1260.93     1293.43     14.60 o 
   3   5   4       48.66       45.25      1.37 o 
   4   5   4        9.48        8.68      1.05 o 
   5   5   4       45.87       39.57      1.98 o 
   6   5   4      127.76      121.66      3.02 o 
   7   5   4      975.44      997.06     15.92 o 
   8   5   4       42.94       43.69      2.75 o 
   9   5   4       46.58       46.08      2.07 o 
  10   5   4       26.56       14.30     11.46 o 
  11   5   4       86.74       81.41      5.11 o 
  -4   6   4        2.25        2.15      1.54 o 
  -3   6   4      243.58      237.29      5.21 o 
  -2   6   4      675.71      662.13     10.40 o 
  -1   6   4       93.12       91.62      2.27 o 
   0   6   4       34.81       32.73      1.93 o 
   1   6   4      483.13      511.57     10.16 o 
   2   6   4     1566.90     1635.13     21.97 o 
   3   6   4      529.74      528.67      6.48 o 
   4   6   4       17.74       14.71      0.69 o 
   5   6   4      211.40      234.47      2.84 o 
   6   6   4      699.40      700.25      9.18 o 
   7   6   4      133.83      115.87      3.16 o 
   8   6   4       19.05       17.79      1.40 o 
   9   6   4        0.53        0.67      1.96 o 
  10   6   4       67.15       59.29      4.06 o 
  11   6   4       46.18       44.70      2.36 o 
  -3   7   4      124.92      118.72      4.31 o 
  -2   7   4       13.28       12.94      1.98 o 
  -1   7   4      461.51      454.01      6.50 o 
   0   7   4       52.33       57.32      2.12 o 
   1   7   4      463.10      472.88      5.62 o 
   2   7   4      519.07      525.87      9.54 o 
   3   7   4      519.81      551.97     10.38 o 
   4   7   4        0.11       -1.97      3.43 o 
   5   7   4      218.42      226.91      7.94 o 
   6   7   4      214.68      217.47      3.94 o 
   7   7   4       91.55       93.58      3.91 o 
   8   7   4        2.82        2.59      0.87 o 
   9   7   4       12.79       18.35      1.45 o 
  10   7   4       10.31        9.16      1.97 o 
  11   7   4       20.57       24.34      4.89 o 
  -2   8   4       11.62       12.51      1.78 o 
  -1   8   4        0.91       -1.18      1.18 o 
   0   8   4      298.80      288.74      6.46 o 
   1   8   4        2.52        2.64      1.04 o 
   2   8   4      299.25      284.88      9.88 o 
   3   8   4      378.49      400.31      8.69 o 
   4   8   4       12.94       13.20      2.46 o 
   5   8   4       23.95       23.18      3.78 o 
   6   8   4      102.35      123.05      6.09 o 
   7   8   4       89.10       99.36      5.45 o 
   8   8   4        1.49        2.29      0.69 o 
   9   8   4        0.12        1.01      0.85 o 
  10   8   4       45.52       44.16      4.08 o 
  -1   9   4        1.48        0.54      0.96 o 
   0   9   4       13.72        9.24      2.19 o 
   1   9   4       25.91       18.96      1.37 o 
   2   9   4      253.31      255.03      8.88 o 
   3   9   4        7.12        8.73      2.59 o 
   4   9   4       13.01       10.63      3.20 o 
   5   9   4       35.21       44.03      8.93 o 
   6   9   4        1.79        3.00      3.13 o 
   7   9   4      189.23      207.29      9.01 o 
   8   9   4        4.07        3.95      3.05 o 
   9   9   4       35.45       29.18      4.16 o 
  10   9   4       13.97       14.59      6.44 o 
   1  10   4       69.71       80.77     11.24 o 
   2  10   4       18.34       18.56      3.33 o 
   3  10   4       78.40       88.14      4.92 o 
   4  10   4        0.08        1.42      3.48 o 
   5  10   4       28.34       35.15      5.45 o 
   6  10   4      116.93      117.29      7.68 o 
   7  10   4        0.71       -1.12      5.84 o 
   8  10   4       74.64       74.68      6.44 o 
   9  10   4        2.27        0.00      4.85 o 
   4  11   4        1.66        2.36      4.12 o 
   5  11   4       18.11       20.00      5.32 o 
   6  11   4       14.65       14.98      5.02 o 
   7  11   4       37.75       39.53      6.01 o 
  -6 -10   5        0.29        0.04      2.75 o 
  -5 -10   5        2.35        2.79      3.05 o 
  -4 -10   5       10.12        3.39      5.15 o 
   0 -10   5       42.98       40.34      6.14 o 
   1 -10   5       73.03       80.21      4.16 o 
  -6  -9   5       18.97       20.52      1.34 o 
  -5  -9   5        0.66        6.82      5.84 o 
  -4  -9   5      322.76      303.78      5.03 o 
  -3  -9   5      123.22      134.19      3.26 o 
  -2  -9   5       18.39       15.74      0.81 o 
  -1  -9   5       34.52       29.86      1.28 o 
   0  -9   5      335.02      324.56      6.41 o 
   1  -9   5      102.94      104.13      3.72 o 
   2  -9   5       14.10       16.59      2.03 o 
   3  -9   5        3.19        4.41      1.70 o 
  -8  -8   5       16.15       14.98      2.01 o 
  -7  -8   5       44.46       38.23      5.79 o 
  -6  -8   5       56.74       60.94      1.87 o 
  -5  -8   5       33.44       32.96      1.33 o 
  -4  -8   5      320.19      310.81     12.66 o 
  -3  -8   5      469.83      450.73     23.50 o 
  -2  -8   5      180.24      185.98      5.51 o 
  -1  -8   5       31.81       35.23      3.19 o 
   0  -8   5      853.57      862.32     17.90 o 
   1  -8   5      216.14      212.24      4.28 o 
   2  -8   5      135.85      132.69      6.15 o 
   3  -8   5       19.07       24.85      5.75 o 
   4  -8   5        8.18        8.22      1.75 o 
  -8  -7   5       49.64       50.48      2.66 o 
  -7  -7   5      120.11      123.58      3.32 o 
  -6  -7   5      133.14      132.34      3.88 o 
  -5  -7   5      102.85      110.21      7.10 o 
  -4  -7   5      160.31      156.14      7.96 o 
  -3  -7   5     1703.56     1799.23     36.57 o 
  -2  -7   5      128.47      134.44      5.21 o 
  -1  -7   5       24.49       22.92      1.34 o 
   0  -7   5      174.09      199.24      3.15 o 
   1  -7   5     1512.68     1498.33     20.43 o 
   2  -7   5      202.06      199.57      7.00 o 
   3  -7   5        0.02        0.09      0.81 o 
   4  -7   5      121.40      138.54      6.14 o 
   5  -7   5      126.97      140.08      6.44 o 
  -8  -6   5       95.37       98.26      3.86 o 
  -7  -6   5      111.72      114.45      6.29 o 
  -6  -6   5        0.85        0.41      1.58 o 
  -5  -6   5        3.41        2.93      1.47 o 
  -4  -6   5      439.96      460.60     12.79 o 
  -3  -6   5       93.66      108.78      3.97 o 
  -2  -6   5      599.12      595.39     15.84 o 
  -1  -6   5       17.67       13.32      1.76 o 
   0  -6   5      296.00      302.28      8.80 o 
   1  -6   5     1136.34     1147.73     15.24 o 
   2  -6   5      183.85      189.99      3.78 o 
   3  -6   5        1.41        2.22      1.67 o 
   4  -6   5      271.35      294.07      8.97 o 
   5  -6   5      262.39      259.05      9.06 o 
   6  -6   5       37.35       46.52      5.02 o 
  -8  -5   5      182.27      162.90      7.32 o 
  -7  -5   5       23.60       29.92      2.60 o 
  -6  -5   5       17.08       16.34      2.64 o 
  -5  -5   5       18.79       23.77      2.06 o 
  -4  -5   5      403.72      408.27      6.94 o 
  -3  -5   5     1488.47     1469.71     25.76 o 
  -2  -5   5      180.60      188.41      6.35 o 
  -1  -5   5      212.87      217.86      5.54 o 
   0  -5   5      675.61      660.02     13.45 o 
   1  -5   5      517.70      509.36     12.18 o 
   2  -5   5     1419.49     1458.25     25.43 o 
   3  -5   5      620.23      646.06     11.28 o 
   4  -5   5      546.90      555.79     13.91 o 
   5  -5   5      360.87      348.15     10.51 o 
   6  -5   5       95.72      109.31      6.52 o 
   7  -5   5        0.40       -1.07      3.39 o 
  -8  -4   5       63.13       68.61      7.53 o 
  -7  -4   5       55.88       56.07      3.42 o 
  -6  -4   5       61.96       61.91      4.14 o 
  -5  -4   5      216.78      223.38      5.89 o 
  -4  -4   5      216.81      219.82      5.56 o 
  -3  -4   5      803.87      816.24     13.02 o 
  -2  -4   5       24.18       23.03      3.00 o 
  -1  -4   5      561.74      585.68      9.61 o 
   0  -4   5      295.47      244.25      5.84 o 
   1  -4   5     2545.78     2740.81     48.69 o 
   2  -4   5      254.35      263.00      3.66 o 
   3  -4   5      326.19      363.56      6.03 o 
   4  -4   5     1070.19     1136.77     27.34 o 
   5  -4   5        5.43        8.67      2.88 o 
   6  -4   5      236.59      248.02      9.44 o 
  -8  -3   5       23.87       21.39      4.00 o 
  -7  -3   5       22.30       26.65      5.62 o 
  -6  -3   5        0.12        0.00      1.55 o 
  -5  -3   5      124.07      130.09      5.40 o 
  -4  -3   5      671.47      615.74     10.86 o 
  -3  -3   5      590.38      558.31     17.10 o 
  -2  -3   5        5.11        6.34      1.75 o 
  -1  -3   5        6.07       19.86      2.04 o 
   0  -3   5     2539.26     2604.99     47.43 o 
   1  -3   5     1648.28     1742.51     44.33 o 
   2  -3   5        1.71        1.80      0.78 o 
   3  -3   5        7.63        8.41      0.89 o 
   4  -3   5      794.28      801.28     18.80 o 
   5  -3   5      486.17      513.08     13.82 o 
   6  -3   5      138.85      128.84      6.52 o 
   7  -3   5       55.10       53.18      5.71 o 
   8  -3   5        0.79        1.50      3.78 o 
   9  -3   5       53.26       51.42      7.47 o 
  -8  -2   5       22.94       21.81      4.83 o 
  -7  -2   5        4.91        6.58      3.53 o 
  -6  -2   5        3.70        4.77      2.23 o 
  -5  -2   5      205.19      209.92      6.62 o 
  -4  -2   5      244.93      246.79      7.15 o 
  -3  -2   5       10.44       27.12      3.56 o 
  -2  -2   5      239.71      252.00     11.01 o 
  -1  -2   5      126.60      113.50      2.96 o 
   0  -2   5      608.60      550.13      8.08 o 
   1  -2   5      268.47      241.43      3.91 o 
   2  -2   5       35.33       36.27      2.45 o 
   3  -2   5      259.41      267.51      3.18 o 
   4  -2   5      365.46      365.02      8.93 o 
   5  -2   5       72.51       71.80      4.33 o 
   6  -2   5       92.16      108.97      5.92 o 
   7  -2   5       21.93       27.34      4.64 o 
  -8  -1   5       24.53       35.07      4.40 o 
  -7  -1   5       21.08       19.99      4.13 o 
  -6  -1   5       27.92       25.08      4.72 o 
  -5  -1   5        8.70        9.14      3.20 o 
  -4  -1   5      594.38      528.08     10.25 o 
  -3  -1   5      751.48      741.52     18.52 o 
  -2  -1   5      158.14      189.87      5.77 o 
  -1  -1   5      272.74      240.50      7.08 o 
   0  -1   5     1402.60     1325.76     22.01 o 
   1  -1   5       20.11       40.15      2.90 o 
   2  -1   5     1545.24     1569.51     34.85 o 
   3  -1   5      133.56      111.85      9.27 o 
   4  -1   5      931.01      915.40     20.00 o 
   5  -1   5      851.34      896.00     20.77 o 
   6  -1   5       39.29       57.55      7.85 o 
   7  -1   5       13.16       12.79      3.61 o 
   8  -1   5      103.13      105.36      6.87 o 
   9  -1   5      128.72      145.92      8.80 o 
  10  -1   5        2.37       -0.99      4.12 o 
  -8   0   5       40.33       37.78      8.88 o 
  -7   0   5       63.31       64.43      6.38 o 
  -6   0   5       13.60       14.83      3.22 o 
  -5   0   5      417.60      422.14     18.18 o 
  -4   0   5      114.71      121.18      8.80 o 
  -3   0   5      347.16      333.64      6.95 o 
  -2   0   5       26.25       38.03      4.06 o 
  -1   0   5      911.79      901.29     14.08 o 
   0   0   5      566.30      463.68      7.16 o 
   1   0   5      117.89      102.27      2.55 o 
   2   0   5      316.44      322.69      5.54 o 
   3   0   5        9.80        7.27      0.82 o 
   4   0   5     2815.51     3006.19     79.01 o 
   5   0   5       11.01       25.92      4.81 o 
   6   0   5      238.36      238.75      7.25 o 
   7   0   5        9.78        8.70      2.98 o 
   8   0   5       71.00       71.12      0.92 o 
   9   0   5      245.63      210.74     11.41 o 
  10   0   5        0.84       -1.67      3.95 o 
  -7   1   5        7.11       12.51      3.75 o 
  -6   1   5       43.27       42.97      4.42 o 
  -5   1   5       76.01       80.04      4.43 o 
  -4   1   5      714.15      705.59     14.55 o 
  -3   1   5      166.93      154.65      7.08 o 
  -2   1   5      173.54      203.21      7.64 o 
  -1   1   5     1160.63     1041.99     18.21 o 
   0   1   5     3591.22     3528.62     68.05 o 
   1   1   5     1463.27     1426.89     23.66 o 
   2   1   5      289.99      268.73      5.69 o 
   3   1   5      770.68      788.89     19.96 o 
   4   1   5     2266.61     2365.82     46.03 o 
   5   1   5     1630.75     1751.69     27.58 o 
   6   1   5        7.49        8.40      1.42 o 
   7   1   5        1.82        2.14      0.88 o 
   8   1   5      416.08      416.52      8.11 o 
   9   1   5        6.96        7.94      0.82 o 
  -7   2   5        5.37        4.04      3.44 o 
  -6   2   5      123.39      119.76     12.83 o 
  -5   2   5      458.03      457.38     17.02 o 
  -4   2   5       91.26       98.29      5.54 o 
  -3   2   5      250.05      256.11     10.17 o 
  -2   2   5       16.01       19.88      2.66 o 
  -1   2   5      611.84      564.45     16.24 o 
   0   2   5     4723.28     4657.96     97.68 o 
   1   2   5     1661.63     1718.46     23.95 o 
   2   2   5      144.24      145.79      2.94 o 
   3   2   5     2405.61     2616.37     36.45 o 
   4   2   5      869.93      865.71      8.86 o 
   5   2   5     1724.28     1861.21     31.19 o 
   6   2   5      129.61      146.49      4.85 o 
   7   2   5      664.07      682.38      9.99 o 
   8   2   5       41.44       38.71      1.42 o 
   9   2   5      243.70      239.16      5.05 o 
  10   2   5       21.24       23.35      2.10 o 
  -6   3   5      103.73      115.84      4.85 o 
  -5   3   5      175.17      177.39      6.84 o 
  -4   3   5      289.31      254.94     20.93 o 
  -3   3   5       82.09       69.85     12.45 o 
  -2   3   5      497.57      526.75      7.64 o 
  -1   3   5     1071.39     1035.54     25.75 o 
   0   3   5     3269.92     3354.23     55.21 o 
   1   3   5      751.80      732.84      9.94 o 
   2   3   5       43.58       44.10      1.39 o 
   3   3   5       31.79       26.91      0.90 o 
   4   3   5     3603.21     3849.01     62.22 o 
   5   3   5     1628.10     1720.68     42.62 o 
   6   3   5        1.02       -0.50      1.48 o 
   7   3   5      286.00      296.82      5.52 o 
   8   3   5      234.59      248.05      6.00 o 
   9   3   5      230.07      219.87      4.15 o 
  10   3   5       35.00       33.58      1.64 o 
  -6   4   5       19.89       14.62      3.86 o 
  -5   4   5      252.11      245.93      6.35 o 
  -4   4   5       82.55       87.09      4.61 o 
  -3   4   5       35.22       37.77      3.54 o 
  -2   4   5      105.27      101.81      3.16 o 
  -1   4   5      122.72      112.33      4.30 o 
   0   4   5     1366.75     1312.32     19.17 o 
   1   4   5      275.76      274.66      5.21 o 
   2   4   5      251.06      234.25      2.99 o 
   3   4   5     1635.01     1717.99     23.33 o 
   4   4   5      391.22      372.41      4.44 o 
   5   4   5      591.76      621.38      8.01 o 
   6   4   5        8.53       10.50      1.59 o 
   7   4   5      173.65      189.68      4.44 o 
   8   4   5      201.18      195.65      3.74 o 
   9   4   5      206.43      206.95      5.00 o 
  10   4   5       64.60       67.55      5.02 o 
  11   4   5       59.74       49.08      3.06 o 
  -5   5   5       62.80       67.96      4.47 o 
  -4   5   5      146.09      144.24      6.62 o 
  -3   5   5        4.56        4.66      2.09 o 
  -2   5   5       35.27       36.87      2.53 o 
  -1   5   5      629.48      612.63      9.13 o 
   0   5   5      497.17      482.27      7.03 o 
   1   5   5      487.80      472.82      6.40 o 
   2   5   5      235.74      243.61      5.60 o 
   3   5   5      806.84      832.48      9.11 o 
   4   5   5      864.26      877.30     10.86 o 
   5   5   5      555.12      548.42      9.48 o 
   6   5   5       26.79       32.11      3.35 o 
   7   5   5      386.21      406.40     10.32 o 
   8   5   5      319.86      324.28      6.28 o 
   9   5   5       69.19       67.32      2.71 o 
  10   5   5        5.85        6.78      1.67 o 
  11   5   5        0.51        0.99      1.37 o 
  -4   6   5       77.94       74.15      3.57 o 
  -3   6   5       18.45       18.52      1.98 o 
  -2   6   5      141.55      134.54      3.30 o 
  -1   6   5      245.76      239.67      6.07 o 
   0   6   5      154.71      154.22      3.18 o 
   1   6   5      172.51      167.74      4.89 o 
   2   6   5       54.17       58.92      1.24 o 
   3   6   5      545.63      534.50     11.37 o 
   4   6   5      453.67      478.14      6.97 o 
   5   6   5      484.27      498.98      5.05 o 
   6   6   5       29.67       33.29      1.39 o 
   7   6   5       60.80       52.50      1.23 o 
   8   6   5      115.13      111.62      4.07 o 
   9   6   5       80.13       79.40      4.91 o 
  10   6   5        1.53        1.68      1.46 o 
  11   6   5        0.12       -0.65      1.53 o 
  -3   7   5        1.03        0.12      1.29 o 
  -2   7   5       16.96       22.52      2.87 o 
  -1   7   5       68.00       71.65      2.45 o 
   0   7   5       16.90       18.17      1.72 o 
   1   7   5       38.43       36.79      2.23 o 
   2   7   5      107.62      110.31      2.48 o 
   3   7   5        6.67        6.33      0.87 o 
   4   7   5      450.94      470.10      6.10 o 
   5   7   5      246.38      253.83      7.10 o 
   6   7   5        0.91        1.12      0.52 o 
   7   7   5      197.73      189.60      2.84 o 
   8   7   5       23.10       27.00      1.13 o 
   9   7   5        4.55        4.94      1.02 o 
  10   7   5        9.89        5.35      1.75 o 
  11   7   5        4.21        3.81      1.34 o 
  -2   8   5      109.02       95.80      2.81 o 
  -1   8   5       14.01        9.46      1.74 o 
   0   8   5        9.57       12.02      1.45 o 
   1   8   5       21.95       19.84      1.18 o 
   2   8   5       22.29       20.74      1.65 o 
   3   8   5       30.65       25.23      3.77 o 
   4   8   5       31.44       35.14      3.76 o 
   5   8   5      191.87      218.68      8.43 o 
   6   8   5      102.10       91.20      5.62 o 
   7   8   5       36.12       40.51      4.08 o 
   8   8   5       24.12       23.70      0.96 o 
   9   8   5       36.98       33.89      1.67 o 
  10   8   5        9.12        8.88      2.75 o 
   0   9   5       32.24       29.76      4.94 o 
   1   9   5        5.59        6.03      1.42 o 
   2   9   5       35.43       30.09      4.64 o 
   3   9   5       90.64      105.64      5.84 o 
   4   9   5      124.35      130.92     11.31 o 
   5   9   5       13.16       17.47      7.85 o 
   6   9   5       30.60       27.08      8.15 o 
   7   9   5       70.16       80.64      5.92 o 
   8   9   5      116.47      133.65      6.95 o 
   9   9   5       14.58       16.44      3.65 o 
  10   9   5        0.23       -0.13      2.27 o 
   1  10   5       20.64       21.50      4.89 o 
   2  10   5       25.70       27.25      9.18 o 
   3  10   5      100.72      106.36     10.32 o 
   4  10   5       58.04       68.70      5.17 o 
   5  10   5       27.69       43.35      5.84 o 
   6  10   5        1.13       -0.26      3.13 o 
   7  10   5        2.73        3.82      6.57 o 
   8  10   5       65.44       78.58      6.44 o 
   9  10   5        5.32        3.43      3.35 o 
   5  11   5       14.81       17.81      9.74 o 
   6  11   5        0.61       -0.94      3.86 o 
   0 -10   6        5.65        5.06      2.36 o 
  -6  -9   6       67.60       69.87      4.25 o 
  -5  -9   6       62.84       60.58      1.78 o 
  -4  -9   6        8.14       12.68      1.23 o 
  -3  -9   6       81.82       82.24      2.38 o 
  -2  -9   6      186.09      165.46      6.31 o 
  -1  -9   6      462.60      444.56     12.22 o 
   0  -9   6       40.67       37.57      1.76 o 
   1  -9   6       99.32       86.84      2.52 o 
   2  -9   6      344.28      341.57     14.22 o 
  -7  -8   6       66.10       70.23      3.06 o 
  -6  -8   6      123.63      118.24      5.30 o 
  -5  -8   6      136.31      151.50      4.85 o 
  -4  -8   6       85.76       92.95      3.52 o 
  -3  -8   6       63.56       59.13      4.16 o 
  -2  -8   6      541.26      501.65     11.59 o 
  -1  -8   6      810.15      787.29     17.51 o 
   0  -8   6      138.55      131.35      3.92 o 
   1  -8   6       76.29       68.54      2.37 o 
   2  -8   6      317.47      317.27      9.54 o 
   3  -8   6      335.28      321.77     12.48 o 
   4  -8   6       71.78       71.36      2.97 o 
  -8  -7   6        0.07        3.04      2.18 o 
  -7  -7   6       26.40       28.35      3.91 o 
  -6  -7   6      215.04      225.27      9.40 o 
  -5  -7   6       96.74      101.14      9.25 o 
  -4  -7   6       19.60       24.59      3.00 o 
  -3  -7   6      146.97      147.96      3.73 o 
  -2  -7   6       76.29       85.87      3.25 o 
  -1  -7   6      401.47      385.89      6.26 o 
   0  -7   6      412.13      386.51      8.34 o 
   1  -7   6       67.41       66.43      4.45 o 
   2  -7   6      326.06      319.59      8.98 o 
   3  -7   6      282.19      277.65      8.56 o 
   4  -7   6      170.53      171.71      4.48 o 
   5  -7   6       20.98       32.75      4.12 o 
  -8  -6   6        5.16        5.62      3.84 o 
  -7  -6   6       64.43       63.97      3.14 o 
  -6  -6   6      152.95      147.99      4.05 o 
  -5  -6   6      257.80      270.64     10.54 o 
  -4  -6   6      444.71      431.63     13.65 o 
  -3  -6   6        1.29        1.81      1.40 o 
  -2  -6   6      271.89      293.47      9.83 o 
  -1  -6   6      585.97      568.54     12.83 o 
   0  -6   6       31.32       30.64      1.99 o 
   1  -6   6      619.80      626.55      9.98 o 
   2  -6   6      168.49      190.39      3.01 o 
   3  -6   6      281.03      264.90      9.26 o 
   4  -6   6      179.90      180.99      8.58 o 
   5  -6   6        9.37        8.67      3.26 o 
   6  -6   6      354.69      349.91     12.36 o 
  -8  -5   6        2.21        2.39      4.00 o 
  -7  -5   6      173.31      173.08      6.03 o 
  -6  -5   6       75.45       73.52      3.92 o 
  -5  -5   6       26.35       37.39      4.22 o 
  -4  -5   6       47.95       50.25      2.97 o 
  -3  -5   6      927.11      985.42     19.81 o 
  -2  -5   6       27.45       26.22      2.36 o 
  -1  -5   6      357.96      380.30      6.12 o 
   0  -5   6       45.64       54.59      5.62 o 
   1  -5   6       48.31       45.37      2.26 o 
   2  -5   6     1355.98     1343.25     29.19 o 
   3  -5   6       95.90      100.99      4.26 o 
   4  -5   6      159.46      181.71      6.44 o 
   5  -5   6       89.39       96.91      5.54 o 
   6  -5   6      177.45      181.84      8.07 o 
   7  -5   6       56.19       66.31      6.31 o 
  -8  -4   6       79.89       83.82      6.19 o 
  -7  -4   6      105.24      112.48      5.98 o 
  -6  -4   6      131.58      123.94     10.77 o 
  -5  -4   6        1.45        3.26      1.73 o 
  -4  -4   6       25.79       31.45      2.92 o 
  -3  -4   6      694.05      710.47     11.94 o 
  -2  -4   6     1115.72     1073.28     19.61 o 
  -1  -4   6      117.80      107.33      2.98 o 
   0  -4   6       44.54       55.44      2.08 o 
   1  -4   6      359.34      310.38      7.55 o 
   2  -4   6      891.74      878.01     14.28 o 
   3  -4   6     1139.93     1198.05     36.38 o 
   4  -4   6      237.77      233.00      7.55 o 
   5  -4   6        0.79        0.47      2.27 o 
   6  -4   6      237.94      391.15     18.88 o 
  -8  -3   6       52.71       48.35      4.45 o 
  -7  -3   6       45.07       46.55      4.72 o 
  -6  -3   6        5.75        9.71      4.59 o 
  -5  -3   6      263.06      238.82      6.22 o 
  -4  -3   6      235.95      217.98      6.75 o 
  -3  -3   6       62.41       75.84      4.16 o 
  -2  -3   6      512.13      475.77      8.21 o 
  -1  -3   6       53.37       37.21      2.54 o 
   0  -3   6      113.75      122.99      3.06 o 
   1  -3   6      106.94       94.38      3.86 o 
   2  -3   6      869.80      811.88     22.06 o 
   3  -3   6      494.46      492.99      6.23 o 
   4  -3   6        2.78        1.97      2.23 o 
   5  -3   6      545.15      587.38     15.41 o 
   6  -3   6       34.59       29.61      4.16 o 
   7  -3   6      139.45      146.26      7.68 o 
   8  -3   6        5.04        2.45      3.82 o 
   9  -3   6        6.75        7.51      4.98 o 
  -8  -2   6       20.67       19.54      3.96 o 
  -7  -2   6       80.16       85.47      5.28 o 
  -6  -2   6       79.95       72.77     15.92 o 
  -5  -2   6        6.81        7.02      3.05 o 
  -4  -2   6        0.96        0.24      1.71 o 
  -3  -2   6       81.72       73.37      3.40 o 
  -2  -2   6      984.58      875.30     16.50 o 
  -1  -2   6      834.79      795.67     16.36 o 
   0  -2   6       32.69       47.72      2.65 o 
   1  -2   6       32.74       16.92      1.63 o 
   2  -2   6     2969.35     3072.84     81.89 o 
   3  -2   6        8.41        6.19      1.90 o 
   4  -2   6      170.91      194.55      5.84 o 
   5  -2   6       13.88       13.22      5.45 o 
   6  -2   6     1052.45     1095.74     28.41 o 
   7  -2   6      332.15      387.55     19.70 o 
  -8  -1   6       33.21       29.36     10.64 o 
  -7  -1   6      102.60      107.85     10.26 o 
  -6  -1   6       12.24       13.77      5.69 o 
  -5  -1   6       72.42       68.13      4.00 o 
  -4  -1   6       15.52       17.81      2.70 o 
  -3  -1   6      919.17      937.44     16.93 o 
  -2  -1   6      215.88      182.19      4.65 o 
  -1  -1   6       33.52       25.42      2.75 o 
   0  -1   6        0.17        4.53      1.94 o 
   1  -1   6      203.29      171.83      3.86 o 
   2  -1   6      435.15      391.37      9.01 o 
   3  -1   6      380.17      379.35      8.76 o 
   4  -1   6      167.68      195.83      5.75 o 
   5  -1   6       44.52       46.74      3.69 o 
   6  -1   6      336.70      354.25     15.45 o 
   7  -1   6      224.23      250.64      9.23 o 
   8  -1   6      121.70      110.47      7.42 o 
   9  -1   6        2.75        5.71      4.29 o 
  -7   0   6       41.91       49.05      4.91 o 
  -6   0   6      529.41      513.74     23.97 o 
  -5   0   6        1.18        0.08      1.96 o 
  -4   0   6      221.01      229.48      8.18 o 
  -3   0   6      585.64      573.64     11.18 o 
  -2   0   6     1243.69     1209.51     21.17 o 
  -1   0   6      174.76      160.86      4.16 o 
   0   0   6      157.86      165.61      3.90 o 
   1   0   6     1227.18     1074.21     16.60 o 
   2   0   6     2189.50     2097.54     35.46 o 
   3   0   6     1661.97     1772.48     46.59 o 
   4   0   6      295.22      310.66      5.46 o 
   5   0   6      233.24      226.26      6.61 o 
   6   0   6      356.04      372.79     10.17 o 
   7   0   6      404.48      425.83     18.45 o 
   8   0   6       39.53       45.36      4.85 o 
   9   0   6       52.95       53.56      6.01 o 
  10   0   6       39.86       34.85      5.97 o 
  -7   1   6      158.89      157.54      7.86 o 
  -6   1   6      304.61      296.55      9.55 o 
  -5   1   6      112.13      107.45     19.61 o 
  -4   1   6      816.22      821.59     16.44 o 
  -3   1   6      717.54      724.19     14.13 o 
  -2   1   6     1940.27     1940.15     36.22 o 
  -1   1   6      134.06      160.37      4.25 o 
   0   1   6        7.07       12.42      1.79 o 
   1   1   6     1157.86     1046.72     17.84 o 
   2   1   6     7331.64     7134.87    139.21 o 
   3   1   6     1134.79     1192.13     25.84 o 
   4   1   6      215.58      237.55      3.60 o 
   5   1   6     1479.18     1631.19     44.08 o 
   6   1   6      298.61      271.73     15.73 o 
   7   1   6      543.89      530.11     14.23 o 
   8   1   6        2.89        2.49      0.30 o 
   9   1   6       87.79       64.63     13.05 o 
  10   1   6      104.70      111.29      7.85 o 
  -6   2   6      169.02      163.76      7.39 o 
  -5   2   6        0.78        0.60      2.47 o 
  -4   2   6        0.59       -0.68      2.09 o 
  -3   2   6     1563.44     1529.76     40.28 o 
  -2   2   6      521.06      501.56     11.64 o 
  -1   2   6      651.56      639.60     11.09 o 
   0   2   6       86.42      131.62      6.91 o 
   1   2   6      786.52      721.61      9.47 o 
   2   2   6     9704.70     9762.80    216.70 o 
   3   2   6      360.66      360.76      6.06 o 
   4   2   6       23.28       25.41      0.83 o 
   5   2   6     1437.64     1476.68     19.41 o 
   6   2   6     1319.04     1407.38     22.72 o 
   7   2   6      403.63      413.51      5.87 o 
   8   2   6       12.48       10.21      0.82 o 
   9   2   6      456.96      438.68     11.42 o 
  10   2   6       98.70      108.58      6.95 o 
  11   2   6       19.65       33.48      5.49 o 
  -6   3   6       70.27       74.25      4.18 o 
  -5   3   6        0.57        0.22      1.76 o 
  -4   3   6       92.26       94.42      4.74 o 
  -3   3   6      122.57      119.05      4.48 o 
  -2   3   6      421.53      413.98     12.58 o 
  -1   3   6       55.02       50.75      2.16 o 
   0   3   6      100.31       93.69      2.73 o 
   1   3   6      573.43      533.71      7.85 o 
   2   3   6       31.45       24.71      2.58 o 
   3   3   6     4089.09     4529.08     86.80 o 
   4   3   6      835.55      852.19     10.81 o 
   5   3   6     1230.08     1299.97     14.97 o 
   6   3   6      607.03      614.02      8.88 o 
   7   3   6      163.47      152.33      3.11 o 
   8   3   6       28.18       27.55      3.52 o 
   9   3   6      234.61      221.92      4.87 o 
  10   3   6      145.10      143.30      5.02 o 
  11   3   6       74.94       77.38      6.44 o 
  -5   4   6       33.19       36.29      3.00 o 
  -4   4   6      100.49      101.64      3.67 o 
  -3   4   6       31.91       35.60      2.33 o 
  -2   4   6      207.60      191.94      6.04 o 
  -1   4   6        0.20        2.84      2.33 o 
   0   4   6      137.19      129.36      3.33 o 
   1   4   6      629.14      625.06      7.95 o 
   2   4   6      599.18      559.15      7.24 o 
   3   4   6       38.06       36.62      1.35 o 
   4   4   6       74.98       85.06      2.46 o 
   5   4   6     1410.54     1495.19     17.84 o 
   6   4   6      417.99      434.03      5.35 o 
   7   4   6      378.40      370.29      7.40 o 
   8   4   6        0.60        1.20      1.13 o 
   9   4   6        7.00        8.11      1.82 o 
  10   4   6      452.95      434.52     23.60 o 
  11   4   6       15.10       13.63      1.61 o 
  -4   5   6       97.47       99.02      3.70 o 
  -3   5   6      272.93      255.08      5.85 o 
  -2   5   6       47.69       47.13      3.99 o 
  -1   5   6        2.14        2.72      1.41 o 
   0   5   6      332.94      317.78     11.17 o 
   1   5   6      605.56      606.15      8.55 o 
   2   5   6       56.06       53.53      1.77 o 
   3   5   6        5.04        5.02      0.77 o 
   4   5   6       96.16       90.41      4.68 o 
   5   5   6      244.64      243.98      3.09 o 
   6   5   6      449.30      477.29      6.22 o 
   7   5   6       66.38       65.08      1.86 o 
   8   5   6       12.27       11.78      2.81 o 
   9   5   6       45.48       47.91     11.03 o 
  10   5   6        9.80        7.04      2.92 o 
  11   5   6       73.82       65.49      4.59 o 
  -3   6   6      135.83      126.39      5.07 o 
  -2   6   6      149.49      156.46      6.12 o 
  -1   6   6       37.81       34.98      2.82 o 
   0   6   6      313.23      312.89      5.83 o 
   1   6   6      265.10      253.08      4.84 o 
   2   6   6        4.22        3.34      0.79 o 
   3   6   6      105.45      114.37      2.51 o 
   4   6   6       19.78       18.03      1.92 o 
   5   6   6       51.84       60.89      1.83 o 
   6   6   6       76.28       79.57      1.42 o 
   7   6   6      160.62      162.49      3.01 o 
   8   6   6        1.43        1.02      0.73 o 
   9   6   6      138.87      139.43      3.16 o 
  10   6   6        2.16        2.31      1.17 o 
  11   6   6        4.01        1.14      1.52 o 
  -2   7   6      249.98      230.36      5.26 o 
  -1   7   6       28.58       30.69      2.12 o 
   0   7   6      271.37      251.53      5.08 o 
   1   7   6        3.81        3.19      1.12 o 
   2   7   6        3.41        4.05      1.21 o 
   3   7   6      111.71      116.14      2.33 o 
   4   7   6       93.60       94.50      3.82 o 
   5   7   6       55.46       55.80      2.07 o 
   6   7   6      194.01      185.63      2.94 o 
   7   7   6       19.24       17.92      0.73 o 
   8   7   6      109.82       95.88      2.37 o 
   9   7   6       20.99       21.91      1.34 o 
  10   7   6       29.25       27.78      1.31 o 
  11   7   6        9.61        7.50      1.44 o 
  -1   8   6       13.22       10.78      1.69 o 
   0   8   6        1.20        1.51      1.21 o 
   1   8   6      186.44      189.59      6.49 o 
   2   8   6      118.22      110.51      3.54 o 
   3   8   6        0.09        0.23      0.40 o 
   4   8   6        1.53        1.06      0.42 o 
   5   8   6      361.16      410.97     11.00 o 
   6   8   6      158.82      157.25      7.34 o 
   7   8   6       48.05       45.64      1.82 o 
   8   8   6        2.46        4.19      1.04 o 
   9   8   6       29.01       38.03      3.78 o 
  10   8   6      152.25      137.08      6.05 o 
   0   9   6       75.70       59.25     18.20 o 
   1   9   6       29.81       32.92      4.89 o 
   2   9   6      102.16      113.30     12.15 o 
   3   9   6       38.49       48.59      3.97 o 
   4   9   6       22.94       27.30      4.18 o 
   5   9   6       92.14       95.75      5.78 o 
   6   9   6      129.14      138.63     13.09 o 
   7   9   6       27.21       36.61      4.76 o 
   8   9   6        1.08        0.21      2.45 o 
   9   9   6       25.11       23.00      6.87 o 
  10   9   6       10.61       12.15      3.26 o 
   2  10   6        5.25        8.54      4.21 o 
   3  10   6        8.03        7.90      4.25 o 
   4  10   6       43.21       43.27      5.79 o 
   5  10   6       20.71       26.42      3.74 o 
   6  10   6       35.09       41.46      5.84 o 
   7  10   6        2.05        4.42      3.82 o 
   8  10   6        0.36        0.00      2.83 o 
  -6  -9   7       19.66       27.21      3.78 o 
  -5  -9   7      171.67      170.97      3.83 o 
  -4  -9   7      147.32      138.61      3.35 o 
  -3  -9   7       27.77       32.37      3.15 o 
  -2  -9   7       19.40       18.69      2.73 o 
  -1  -9   7      125.53      114.07      5.73 o 
   0  -9   7      214.25      202.60     13.99 o 
   1  -9   7      223.99      220.52      6.23 o 
   2  -9   7       29.59       23.33      1.57 o 
  -6  -8   7        5.98        3.30      1.57 o 
  -5  -8   7       87.03       94.42      7.32 o 
  -4  -8   7      258.08      283.56     19.06 o 
  -3  -8   7      354.97      339.22      8.48 o 
  -2  -8   7       81.04       74.35      3.03 o 
  -1  -8   7      208.72      214.88      4.94 o 
   0  -8   7      162.47      159.52      5.23 o 
   1  -8   7      102.38      102.25      2.82 o 
   2  -8   7       51.94       45.54      2.20 o 
   3  -8   7       93.85       92.68      3.86 o 
   4  -8   7      146.78      134.10      6.72 o 
  -7  -7   7       15.90       23.24      2.22 o 
  -6  -7   7        0.55        2.20      1.83 o 
  -5  -7   7       88.80       91.90      2.96 o 
  -4  -7   7      344.06      341.04     16.59 o 
  -3  -7   7      161.04      161.50      4.72 o 
  -2  -7   7       22.02       21.37      2.32 o 
  -1  -7   7      309.49      292.44      9.42 o 
   0  -7   7      330.47      346.93      7.43 o 
   1  -7   7      309.24      282.22      5.13 o 
   2  -7   7        3.68        3.90      1.38 o 
   3  -7   7      154.69      157.54      3.67 o 
   4  -7   7      671.49      656.26     36.97 o 
   5  -7   7       20.77       22.77      5.39 o 
  -7  -6   7        1.63        1.76      1.82 o 
  -6  -6   7        1.28        1.22      2.90 o 
  -5  -6   7      217.77      231.15     17.42 o 
  -4  -6   7       10.75       15.37      3.11 o 
  -3  -6   7       23.99       26.90      3.69 o 
  -2  -6   7       28.55       25.87      4.64 o 
  -1  -6   7      425.30      433.00     14.42 o 
   0  -6   7      428.80      411.00     10.45 o 
   1  -6   7       62.34       64.49      3.86 o 
   2  -6   7      107.29       89.91      1.94 o 
   3  -6   7      166.81      172.01      5.52 o 
   4  -6   7      366.54      356.96     17.42 o 
   5  -6   7      666.12      649.25     23.97 o 
   6  -6   7        0.41        0.39      2.79 o 
  -7  -5   7        0.27        2.64      2.11 o 
  -6  -5   7      125.96      117.24      5.55 o 
  -5  -5   7      280.79      286.03      6.82 o 
  -4  -5   7        9.58       12.04      2.39 o 
  -3  -5   7       17.57       19.03      2.42 o 
  -2  -5   7        3.15        6.71      2.08 o 
  -1  -5   7       39.74       51.77     10.13 o 
   0  -5   7      552.83      495.96     16.70 o 
   1  -5   7      159.74      150.73      3.01 o 
   2  -5   7       24.10       20.73      1.13 o 
   3  -5   7       88.89       94.30      3.53 o 
   4  -5   7      328.86      328.15      7.74 o 
   5  -5   7      572.47      559.11     25.92 o 
   6  -5   7       26.47       24.85      4.33 o 
   7  -5   7       80.18      116.65     13.48 o 
  -7  -4   7        3.23        5.35      2.57 o 
  -6  -4   7      452.15      396.17      9.41 o 
  -5  -4   7      105.16      114.49      5.49 o 
  -4  -4   7       68.51       78.48      4.89 o 
  -3  -4   7        1.32        2.51      1.71 o 
  -2  -4   7      306.31      303.87      6.14 o 
  -1  -4   7      304.43      317.74      6.07 o 
   0  -4   7       93.02       83.07      2.85 o 
   1  -4   7       35.31       47.17      6.39 o 
   2  -4   7       26.27       22.62      1.42 o 
   3  -4   7        3.32        5.60      0.67 o 
   4  -4   7       37.18       42.68      3.24 o 
   5  -4   7      171.12      177.34      7.00 o 
   6  -4   7        4.16       62.62      9.83 o 
   7  -4   7       15.55       17.81      4.51 o 
   8  -4   7       46.08       75.06      7.12 o 
  -7  -3   7        1.61       -0.27      3.07 o 
  -6  -3   7        4.33        5.18      2.98 o 
  -5  -3   7      960.06      862.64     25.90 o 
  -4  -3   7      160.80      162.87      4.95 o 
  -3  -3   7       77.19       80.58      4.54 o 
  -2  -3   7      218.08      211.55      6.09 o 
  -1  -3   7      571.31      563.57      9.88 o 
   0  -3   7     2195.66     2127.18     42.90 o 
   1  -3   7       26.76       17.35      2.10 o 
   2  -3   7      450.83      434.42     10.94 o 
   3  -3   7      634.64      654.43     13.76 o 
   4  -3   7      339.24      298.80     26.01 o 
   5  -3   7        7.54        8.45      3.05 o 
   6  -3   7        0.23        2.92      2.96 o 
   7  -3   7       10.87       11.80      3.99 o 
   8  -3   7       80.27       72.06      6.78 o 
  -7  -2   7       13.03       10.42      3.94 o 
  -6  -2   7       70.11       69.14      4.52 o 
  -5  -2   7       55.30       65.40      4.70 o 
  -4  -2   7      417.34      413.61      9.03 o 
  -3  -2   7      253.70      263.17     13.28 o 
  -2  -2   7        7.83       15.64      2.45 o 
  -1  -2   7     1725.60     1786.69     31.74 o 
   0  -2   7     1321.00     1220.09     20.23 o 
   1  -2   7     1321.37     1342.09     23.76 o 
   2  -2   7     1068.28     1135.53     26.22 o 
   3  -2   7      819.64      815.79     18.97 o 
   4  -2   7      482.33      437.54      9.06 o 
   5  -2   7      471.37      495.70     18.71 o 
   6  -2   7       23.13       31.37      4.21 o 
   7  -2   7      415.01      595.14     25.75 o 
   9  -2   7       22.08       24.98      5.92 o 
  -7  -1   7        1.73        2.52      3.08 o 
  -6  -1   7       34.70       42.20      4.89 o 
  -5  -1   7       17.11       15.54      3.62 o 
  -4  -1   7      654.17      654.51     15.36 o 
  -3  -1   7      191.87      182.42     10.41 o 
  -2  -1   7      313.29      311.65     10.77 o 
  -1  -1   7      168.35      147.99      5.36 o 
   0  -1   7     3328.34     3295.11     67.20 o 
   1  -1   7      694.12      711.85     11.44 o 
   2  -1   7       21.35       21.92      1.87 o 
   3  -1   7     1800.75     1778.09     43.43 o 
   4  -1   7     2110.14     2132.51     82.75 o 
   5  -1   7     1062.41     1048.14     25.02 o 
   6  -1   7        1.69       39.53      7.60 o 
   7  -1   7      520.50      533.77     15.88 o 
   8  -1   7      547.81      561.50     17.51 o 
  -7   0   7       11.75        9.80      4.72 o 
  -6   0   7       72.05       74.39      5.30 o 
  -5   0   7      277.98      282.11     10.53 o 
  -4   0   7      314.49      311.35     16.37 o 
  -3   0   7       20.53       23.57      3.08 o 
  -2   0   7      875.21      844.35     17.47 o 
  -1   0   7      807.66      840.01     16.77 o 
   0   0   7      636.95      597.97     14.27 o 
   1   0   7        1.51        4.09      1.56 o 
   2   0   7        8.76        9.93      5.60 o 
   3   0   7       24.50       15.92      0.82 o 
   4   0   7     3049.99     3242.23     59.91 o 
   5   0   7     1516.11     1569.34     43.63 o 
   6   0   7       16.22       15.84      3.13 o 
   7   0   7      685.35      843.21     29.14 o 
   8   0   7      335.28      350.04     11.89 o 
   9   0   7      200.24      210.38     10.13 o 
  -6   1   7       11.33       14.92      3.87 o 
  -5   1   7     1398.54     1333.60     34.44 o 
  -4   1   7      378.71      378.84     16.03 o 
  -3   1   7      109.72      111.46      6.20 o 
  -2   1   7      865.96      860.16     18.49 o 
  -1   1   7     1117.65     1044.71     20.86 o 
   0   1   7     1002.12      917.51     17.38 o 
   1   1   7        1.92        4.97      3.01 o 
   2   1   7        6.03        3.26      2.06 o 
   3   1   7      867.85      814.03      9.84 o 
   4   1   7     1163.49     1288.02     20.45 o 
   5   1   7      583.52      605.81     10.01 o 
   6   1   7        1.10        2.15      3.91 o 
   7   1   7      185.04      189.65      7.04 o 
   8   1   7      308.71      323.34     15.92 o 
   9   1   7      164.48      166.39      8.15 o 
  10   1   7       16.36       13.35      4.64 o 
  -6   2   7       54.33       57.07      5.41 o 
  -5   2   7      197.72      200.79      7.59 o 
  -4   2   7      619.61      611.71     25.09 o 
  -3   2   7       37.41       40.59      6.24 o 
  -2   2   7      678.95      699.60     13.68 o 
  -1   2   7      993.48      942.37     26.27 o 
   0   2   7      243.39      221.66      6.24 o 
   1   2   7       35.80       44.00      3.24 o 
   2   2   7     1942.67     1994.99     27.73 o 
   3   2   7      746.34      723.77      9.22 o 
   4   2   7       96.19       89.00      1.94 o 
   5   2   7        6.05        7.18      0.79 o 
   6   2   7       35.18       37.97      2.47 o 
   7   2   7      756.54      756.34     11.54 o 
   8   2   7      136.51      139.58      7.75 o 
   9   2   7        0.68        0.83      0.60 o 
  10   2   7        9.91        6.91      3.73 o 
  11   2   7        0.31       -1.50      3.56 o 
  -5   3   7       47.01       58.85      4.73 o 
  -4   3   7      141.67      119.10     11.48 o 
  -3   3   7        0.60        2.40      1.97 o 
  -2   3   7      186.84      182.47      5.73 o 
  -1   3   7      541.33      527.04      7.97 o 
   0   3   7      582.77      544.65      7.69 o 
   1   3   7        0.18        0.04      0.91 o 
   2   3   7        3.53        4.22      1.25 o 
   3   3   7     5295.35     5659.68    107.45 o 
   4   3   7      515.34      468.02      9.68 o 
   5   3   7       18.43       22.66      2.03 o 
   6   3   7      155.49      164.66      3.01 o 
   7   3   7      531.39      541.60      6.90 o 
   8   3   7      730.96      728.69     12.22 o 
   9   3   7        6.63        5.61      1.39 o 
  10   3   7        8.42       11.65      1.93 o 
  11   3   7       44.55       47.12      5.36 o 
  -5   4   7       15.56       15.82      2.79 o 
  -4   4   7       11.62        9.96      2.33 o 
  -3   4   7       24.72       25.24      2.38 o 
  -2   4   7      178.93      171.04      4.55 o 
  -1   4   7      153.28      149.33      3.82 o 
   0   4   7      230.94      243.84      8.14 o 
   1   4   7       56.58       59.63      2.66 o 
   2   4   7      128.81      132.87      3.36 o 
   3   4   7      780.78      773.90     10.30 o 
   4   4   7      723.66      753.88      9.55 o 
   5   4   7       22.93       25.17      2.02 o 
   6   4   7       54.09       54.79      2.08 o 
   7   4   7      416.47      428.14      6.73 o 
   8   4   7      341.77      342.05      8.26 o 
   9   4   7      245.60      243.46      5.31 o 
  10   4   7      106.24       94.17      5.54 o 
  11   4   7       20.73       33.65      4.21 o 
  -4   5   7       11.60       14.29      2.44 o 
  -3   5   7       17.58       20.20      2.60 o 
  -2   5   7       15.07       14.21      1.92 o 
  -1   5   7      182.42      171.28      5.97 o 
   0   5   7        9.39       10.12      1.61 o 
   1   5   7      257.25      255.22      5.59 o 
   2   5   7      151.72      155.24      4.45 o 
   3   5   7      142.36      147.31      3.29 o 
   4   5   7        1.81        1.92      1.03 o 
   5   5   7      200.50      200.60      3.20 o 
   6   5   7      193.62      187.58      2.86 o 
   7   5   7       10.89       11.79      1.17 o 
   8   5   7      279.23      273.35      4.05 o 
   9   5   7       94.43       89.51      2.47 o 
  10   5   7        9.59       13.09      1.67 o 
  11   5   7      117.70      104.08      3.30 o 
  -3   6   7        0.38        1.38      1.87 o 
  -2   6   7       27.55       31.66      3.01 o 
  -1   6   7      176.07      167.16      3.77 o 
   0   6   7      195.97      195.18      5.43 o 
   1   6   7      374.67      368.57      5.96 o 
   2   6   7      213.05      223.10      4.22 o 
   3   6   7        5.45        7.44      1.77 o 
   4   6   7      142.32      150.68      3.28 o 
   5   6   7       24.28       29.78      1.78 o 
   6   6   7        0.52        1.58      0.74 o 
   7   6   7        1.92        6.66      2.44 o 
   8   6   7       91.23       87.34      2.56 o 
   9   6   7       29.33       26.66      1.49 o 
  10   6   7       25.56       22.17      2.04 o 
  11   6   7        2.48        5.01      2.55 o 
  -2   7   7       49.72       52.32      5.37 o 
  -1   7   7      388.00      362.10      6.95 o 
   0   7   7       46.08       49.41      2.48 o 
   1   7   7      125.42      121.56      3.63 o 
   2   7   7      204.64      200.97      4.04 o 
   3   7   7      254.16      270.46      4.87 o 
   4   7   7       74.60       72.50      1.73 o 
   5   7   7       22.09       22.14      1.98 o 
   6   7   7      108.80      124.62      2.65 o 
   7   7   7      144.36      152.16      4.89 o 
   8   7   7       27.07       25.04      4.90 o 
   9   7   7       28.10       27.77      2.55 o 
  10   7   7        6.21        4.24      1.40 o 
  11   7   7       21.56       21.74      1.57 o 
  -1   8   7       97.92       92.82      3.49 o 
   0   8   7      108.53      104.62      3.83 o 
   1   8   7        2.87        1.67      1.17 o 
   2   8   7      209.94      193.66      5.93 o 
   3   8   7      245.50      236.81      8.08 o 
   4   8   7      227.84      216.14     18.47 o 
   5   8   7        2.07        1.53      0.33 o 
   6   8   7      111.30       99.58      7.04 o 
   7   8   7      161.46      144.53      4.94 o 
   8   8   7       90.95       78.08      3.96 o 
   9   8   7        3.31        7.55      2.75 o 
  10   8   7       17.22       20.34      3.13 o 
   1   9   7       56.01       50.30     10.47 o 
   2   9   7       42.20       32.88      5.24 o 
   3   9   7      236.70      269.40     17.73 o 
   4   9   7      114.94      125.99      7.68 o 
   5   9   7        0.27        0.72      2.76 o 
   6   9   7       49.52       51.63      9.87 o 
   7   9   7       70.11       67.72      5.75 o 
   8   9   7       57.16       68.80      5.58 o 
   9   9   7        0.87        0.43      4.55 o 
   3  10   7      135.50      154.03      9.14 o 
   4  10   7       23.09       17.81      5.06 o 
   5  10   7        7.96       10.43      3.33 o 
   6  10   7       73.78       88.11      7.64 o 
   7  10   7        9.80        7.38      4.16 o 
   8  10   7       53.48       42.75      9.91 o 
  -5  -9   8        0.79        1.14      1.27 o 
  -4  -9   8        6.25        5.02      2.88 o 
  -3  -9   8      102.86       92.87      5.32 o 
  -2  -9   8       78.39       73.43      4.98 o 
  -1  -9   8      131.32      138.90      8.07 o 
   0  -9   8        4.39        5.09      2.21 o 
   1  -9   8       81.66       91.43      5.32 o 
   2  -9   8       53.02       51.66      1.93 o 
  -6  -8   8       56.32       72.17      3.69 o 
  -5  -8   8       11.73       16.98      1.73 o 
  -4  -8   8       19.40       17.45      2.08 o 
  -3  -8   8      300.43      320.77     14.76 o 
  -2  -8   8      118.85       99.23     12.75 o 
  -1  -8   8        2.85        2.53      1.03 o 
   0  -8   8       55.30       49.76      1.65 o 
   1  -8   8      117.57      109.90      2.95 o 
   2  -8   8       72.04       71.84      3.87 o 
   3  -8   8       27.94       27.10      2.68 o 
  -6  -7   8       36.85       41.71      2.58 o 
  -5  -7   8        0.06        2.19      1.47 o 
  -4  -7   8       20.78       17.44      2.81 o 
  -3  -7   8      231.74      241.75     17.42 o 
  -2  -7   8      303.62      304.78     22.40 o 
  -1  -7   8       23.19       15.77      1.31 o 
   0  -7   8       72.61       79.86      2.48 o 
   1  -7   8      237.58      215.44      8.90 o 
   2  -7   8      186.14      194.16      4.01 o 
   3  -7   8       76.11       75.94      2.33 o 
   4  -7   8      132.10      133.77      9.06 o 
   5  -7   8       28.71       23.79      3.33 o 
  -7  -6   8       76.98       85.70      4.14 o 
  -6  -6   8       10.11       22.23      2.51 o 
  -5  -6   8       29.24       26.73      2.85 o 
  -4  -6   8       89.55       92.98      4.72 o 
  -3  -6   8      346.22      328.65     11.95 o 
  -2  -6   8      280.12      299.86     11.89 o 
  -1  -6   8       30.06       28.05      2.34 o 
   0  -6   8       38.31       38.28      3.13 o 
   1  -6   8       49.77       57.11      2.68 o 
   2  -6   8      848.81      840.94     18.74 o 
   3  -6   8       29.29       23.60      2.10 o 
   4  -6   8       11.76       10.22      0.76 o 
   5  -6   8      133.57      139.20     10.15 o 
   6  -6   8       28.85       31.63      5.72 o 
  -7  -5   8       30.08       33.23      4.51 o 
  -6  -5   8       26.90       26.96      3.78 o 
  -5  -5   8        3.32        4.26      2.44 o 
  -4  -5   8      112.01       98.92      6.35 o 
  -3  -5   8      399.96      400.23      8.95 o 
  -2  -5   8       13.34       13.34      3.45 o 
  -1  -5   8      288.41      271.61     14.12 o 
   0  -5   8      183.62      167.21      6.09 o 
   1  -5   8      161.20      145.84      5.45 o 
   2  -5   8      142.76      149.22      2.85 o 
   3  -5   8      160.08      150.80      3.89 o 
   4  -5   8        7.13       11.57      2.04 o 
   5  -5   8       58.86       67.24      4.57 o 
   6  -5   8      113.07      119.21      5.81 o 
   7  -5   8       30.21       48.71      6.09 o 
  -7  -4   8      119.85      106.42     16.18 o 
  -6  -4   8       66.54       84.63      4.47 o 
  -5  -4   8        2.43       -1.02      2.43 o 
  -4  -4   8      167.81      163.12      6.65 o 
  -3  -4   8      297.46      295.48      7.69 o 
  -2  -4   8      552.23      535.38     10.00 o 
  -1  -4   8       85.39       85.45      7.45 o 
   0  -4   8       17.81       20.07      2.49 o 
   1  -4   8      285.59      263.47     13.05 o 
   2  -4   8      216.16      191.41     11.16 o 
   3  -4   8      523.43      520.03     10.02 o 
   4  -4   8      144.11      138.80      2.17 o 
   5  -4   8      135.01      140.76     10.19 o 
   6  -4   8      166.23      170.51      5.58 o 
   7  -4   8       29.71       27.85      4.98 o 
   8  -4   8        0.29       -2.10      3.91 o 
  -7  -3   8      141.22      143.83      6.66 o 
  -6  -3   8      145.69      138.35     10.41 o 
  -5  -3   8       18.68       18.90      3.11 o 
  -4  -3   8      379.62      370.85     14.42 o 
  -3  -3   8      173.93      168.80      8.59 o 
  -2  -3   8      188.44      181.25      6.28 o 
  -1  -3   8      224.32      242.98      9.40 o 
   0  -3   8      665.33      726.98     12.82 o 
   1  -3   8      554.12      545.76     11.22 o 
   2  -3   8      635.58      619.14     15.67 o 
   3  -3   8       13.01       13.80      0.79 o 
   4  -3   8        0.53        0.91      0.79 o 
   5  -3   8      711.12      727.59     19.72 o 
   6  -3   8       25.87       33.03      4.44 o 
   7  -3   8      119.47      131.16      7.81 o 
   8  -3   8        9.41       70.21     12.75 o 
  -7  -2   8       79.07       72.22     19.91 o 
  -6  -2   8      117.66      131.00     10.44 o 
  -5  -2   8       11.69       10.02      2.93 o 
  -4  -2   8      433.18      424.44     11.28 o 
  -3  -2   8      364.18      357.91      9.69 o 
  -2  -2   8      618.48      578.73     13.36 o 
  -1  -2   8      265.46      273.17     10.73 o 
   0  -2   8     1258.35     1197.18     21.00 o 
   1  -2   8     2246.97     2332.91     46.07 o 
   2  -2   8      391.11      371.54     15.97 o 
   3  -2   8      123.05      115.88      9.83 o 
   4  -2   8       98.01      101.83      5.39 o 
   5  -2   8      863.90      847.59     29.48 o 
   6  -2   8      667.55      651.75     39.01 o 
   7  -2   8        0.74       37.72      5.36 o 
   8  -2   8       11.84       11.50      4.55 o 
   9  -2   8      145.38      167.25     10.04 o 
  -6  -1   8       24.70       36.36      4.36 o 
  -5  -1   8       19.74       25.49      4.35 o 
  -4  -1   8      122.75      128.44      5.37 o 
  -3  -1   8      549.48      563.19     13.60 o 
  -2  -1   8     1259.83     1174.13     22.13 o 
  -1  -1   8        3.93        5.04      2.31 o 
   0  -1   8     2827.46     2707.63     52.47 o 
   1  -1   8     1215.72     1220.86     23.04 o 
   2  -1   8     1579.46     1540.81     26.45 o 
   3  -1   8        3.10        1.89      2.45 o 
   4  -1   8      567.33      586.91     27.36 o 
   5  -1   8      319.71      293.04     11.39 o 
   6  -1   8     1084.04     1078.29     40.34 o 
   7  -1   8      489.71      522.61     15.97 o 
   8  -1   8      191.19      371.93     21.76 o 
  -6   0   8        0.63       -0.65      3.69 o 
  -5   0   8        8.36        9.30      3.23 o 
  -4   0   8        1.45        3.04      3.00 o 
  -3   0   8     1651.04     1606.72     52.04 o 
  -2   0   8     1603.53     1591.19     43.43 o 
  -1   0   8      254.61      269.92      6.99 o 
   0   0   8      672.27      656.93     11.98 o 
   1   0   8     2005.41     1920.77     44.38 o 
   2   0   8      869.29      804.70     14.18 o 
   3   0   8      214.39      214.12      7.30 o 
   4   0   8       14.14       11.90      1.12 o 
   5   0   8     1136.01     1114.76     21.41 o 
   6   0   8     1370.05     1389.00     33.58 o 
   7   0   8       43.35       78.20      9.57 o 
   8   0   8        9.94       12.57      3.95 o 
   9   0   8      156.87      164.76      8.97 o 
  -6   1   8        3.92        2.03      3.84 o 
  -5   1   8       10.58       10.99      3.57 o 
  -4   1   8      244.35      262.14     10.02 o 
  -3   1   8      198.57      205.68     10.76 o 
  -2   1   8      304.00      301.44      8.37 o 
  -1   1   8        0.07        1.89      2.61 o 
   0   1   8      982.25     1052.87     18.89 o 
   1   1   8      545.01      505.06      9.26 o 
   2   1   8      108.81       93.34      3.88 o 
   3   1   8       17.52       15.26      1.14 o 
   4   1   8        9.49       13.63      0.94 o 
   5   1   8     1307.07     1339.56     48.41 o 
   6   1   8      115.57      107.60      4.69 o 
   7   1   8       66.76       70.09      3.32 o 
   8   1   8       29.24       27.94      4.16 o 
   9   1   8      165.90      172.23      8.45 o 
  10   1   8      167.65      183.77      9.83 o 
  -5   2   8        3.51        6.02      3.92 o 
  -4   2   8       80.95       78.43      5.84 o 
  -3   2   8      175.46      169.95     10.30 o 
  -2   2   8       14.08       13.04      2.63 o 
  -1   2   8       17.29       24.42      2.87 o 
   0   2   8      523.73      507.04     11.56 o 
   1   2   8      493.67      511.46      9.42 o 
   2   2   8       45.17       38.66      2.17 o 
   3   2   8       44.96       44.92      1.70 o 
   4   2   8      108.17      115.69      2.68 o 
   5   2   8      552.23      565.24      8.14 o 
   6   2   8     1024.83     1048.64     19.78 o 
   7   2   8      110.52      117.13      3.77 o 
   8   2   8       39.79       48.88      7.47 o 
   9   2   8      113.41      128.15      6.61 o 
  10   2   8       64.62       57.21      5.67 o 
  11   2   8       87.35      115.28      8.03 o 
  -5   3   8       65.92       71.86      5.60 o 
  -4   3   8      139.49      148.12      5.82 o 
  -3   3   8       24.68       30.67      6.62 o 
  -2   3   8       21.23       24.44      3.22 o 
  -1   3   8      184.44      183.71      5.29 o 
   0   3   8      156.31      144.87      5.32 o 
   1   3   8      879.77      828.38     12.27 o 
   2   3   8      160.47      164.78      3.98 o 
   3   3   8      274.53      269.96      6.74 o 
   4   3   8      148.41      152.07      4.22 o 
   5   3   8      367.24      375.12      6.56 o 
   6   3   8      328.76      331.72      5.23 o 
   7   3   8        5.10        5.20      1.37 o 
   8   3   8       60.01       57.67      4.74 o 
   9   3   8        1.25        1.92      1.05 o 
  10   3   8      238.09      239.95      9.36 o 
  11   3   8       13.30       11.85      4.08 o 
  -4   4   8       60.85       71.30      4.50 o 
  -3   4   8      125.37      124.80      4.84 o 
  -2   4   8        0.70        1.90      1.81 o 
  -1   4   8       57.37       54.70      2.82 o 
   0   4   8      232.88      226.25      6.25 o 
   1   4   8      654.90      616.65     13.14 o 
   2   4   8      168.87      164.96      3.54 o 
   3   4   8       16.37       19.26      1.68 o 
   4   4   8       48.76       60.50      2.53 o 
   5   4   8      846.19      872.65     13.89 o 
   6   4   8       13.76       17.68      2.56 o 
   7   4   8       19.24       18.68      1.34 o 
   8   4   8       57.22       55.71      5.38 o 
   9   4   8       66.70       71.24      2.32 o 
  10   4   8       13.26       15.64      1.13 o 
  11   4   8       45.05       60.73      9.23 o 
  -3   5   8        2.78        2.88      2.25 o 
  -2   5   8       24.18       26.69      2.74 o 
  -1   5   8        7.53        8.18      1.94 o 
   0   5   8        8.97        9.91      1.76 o 
   1   5   8      515.87      508.06      7.26 o 
   2   5   8      465.47      457.23      6.92 o 
   3   5   8      142.18      144.78      2.77 o 
   4   5   8      811.22      810.76     13.23 o 
   5   5   8       26.43       31.15      1.62 o 
   6   5   8        1.16        1.24      1.07 o 
   7   5   8       19.91       22.64      1.23 o 
   8   5   8       17.06       17.08      1.70 o 
   9   5   8       28.20       31.32      1.46 o 
  10   5   8       29.36       30.79      2.43 o 
  11   5   8       16.99       11.59      3.18 o 
  -2   6   8        0.98       -0.36      1.78 o 
  -1   6   8        0.29        0.63      2.48 o 
   0   6   8       54.96       57.52      3.40 o 
   1   6   8      273.47      281.21      4.66 o 
   2   6   8      280.88      281.55      5.65 o 
   3   6   8      242.12      240.79      4.02 o 
   4   6   8      231.18      240.61      6.88 o 
   5   6   8      201.19      218.28      3.99 o 
   6   6   8       50.78       52.44      1.33 o 
   7   6   8        9.61        9.32      0.98 o 
   8   6   8      133.62      143.41      2.74 o 
   9   6   8      103.90      111.79      2.66 o 
  10   6   8       40.05       39.01      1.85 o 
  11   6   8        3.60        5.14      2.05 o 
  -1   7   8       20.35       19.45      2.18 o 
   0   7   8      171.22      167.14      4.81 o 
   1   7   8      265.14      252.99      5.04 o 
   2   7   8        3.15        3.33      0.99 o 
   3   7   8        5.42        5.02      1.09 o 
   4   7   8      233.69      238.25      5.38 o 
   5   7   8      342.69      347.85      5.29 o 
   6   7   8       83.02       84.92      3.08 o 
   7   7   8        0.12       -0.52      0.73 o 
   8   7   8       21.60       21.52      1.09 o 
   9   7   8      148.08      136.49      4.22 o 
  10   7   8       53.42       53.24      3.89 o 
   0   8   8      278.63      246.70      7.10 o 
   1   8   8       84.79       84.43      5.56 o 
   2   8   8        0.18       -0.46      0.73 o 
   3   8   8        0.47        0.46      0.87 o 
   4   8   8       83.22       77.90      2.66 o 
   5   8   8      251.70      230.06     19.49 o 
   6   8   8       61.51       59.11      2.91 o 
   7   8   8        1.34        0.43      0.73 o 
   8   8   8      138.31      142.32      6.70 o 
   9   8   8       21.41       25.97      3.48 o 
  10   8   8        3.65        3.95      2.45 o 
   2   9   8       18.91       17.94      8.84 o 
   3   9   8       73.70       75.02      6.70 o 
   4   9   8       94.88      107.42      7.30 o 
   5   9   8       46.29       57.67      4.39 o 
   6   9   8       74.03       69.10      5.79 o 
   7   9   8       49.12       66.39      5.92 o 
   8   9   8       81.13       90.60      6.31 o 
   9   9   8       24.93       20.17      7.04 o 
   5  10   8      106.78      112.92      8.37 o 
   6  10   8        2.06        2.57      2.82 o 
   7  10   8        0.19       -1.20      3.65 o 
  -3  -9   9        2.20        1.20      1.50 o 
  -2  -9   9        4.61        2.45      1.63 o 
  -1  -9   9      123.00      123.39      8.26 o 
   0  -9   9      116.99      101.38      2.84 o 
   1  -9   9        1.80        2.21      1.59 o 
  -5  -8   9       56.97       58.50      4.74 o 
  -4  -8   9       34.47       44.05      2.88 o 
  -3  -8   9       14.49       15.76      2.06 o 
  -2  -8   9       56.34       59.38     11.20 o 
  -1  -8   9       56.20       45.68      1.87 o 
   0  -8   9      215.69      202.43      4.68 o 
   1  -8   9       21.01       16.58      3.65 o 
   2  -8   9       77.71       71.30      2.82 o 
   3  -8   9       87.81       90.07      6.87 o 
  -5  -7   9      126.02      124.49     10.21 o 
  -4  -7   9       13.08       23.26      2.15 o 
  -3  -7   9        5.89        5.71      1.96 o 
  -2  -7   9      133.09      143.57     18.13 o 
  -1  -7   9      452.07      404.67     14.81 o 
   0  -7   9       41.67       41.97      5.56 o 
   1  -7   9        6.70        6.90      1.37 o 
   2  -7   9       66.02       69.70      3.91 o 
   3  -7   9      101.50       99.16      2.64 o 
   4  -7   9       79.61       78.47      3.58 o 
  -6  -6   9       20.78       25.47      3.46 o 
  -5  -6   9      124.07      135.64      8.67 o 
  -4  -6   9       41.79       40.47      2.78 o 
  -3  -6   9        0.04       -0.53      2.73 o 
  -2  -6   9      358.56      344.95      7.97 o 
  -1  -6   9      155.56      159.23      7.47 o 
   0  -6   9       55.47       63.69      4.21 o 
   1  -6   9       73.29       70.39      3.04 o 
   2  -6   9      184.97      190.81      6.32 o 
   3  -6   9      146.10      141.25      3.24 o 
   4  -6   9       55.43       66.71      7.47 o 
   5  -6   9       25.77       21.46      4.03 o 
   6  -6   9        3.92        6.72      2.52 o 
  -5  -5   9      126.97      117.72      5.02 o 
  -4  -5   9      339.58      353.31      9.31 o 
  -3  -5   9      126.47      127.74      4.22 o 
  -2  -5   9       67.49       59.56      3.82 o 
  -1  -5   9      642.79      621.15     14.31 o 
   0  -5   9      217.52      216.03      5.01 o 
   1  -5   9        1.21        1.29      2.27 o 
   2  -5   9      109.66      107.33      4.76 o 
   3  -5   9      240.95      245.04      9.13 o 
   4  -5   9      196.38      197.98      5.25 o 
   5  -5   9       13.38       11.85      3.24 o 
   7  -5   9       94.10      104.41      7.60 o 
  -6  -4   9       75.51       97.97      8.88 o 
  -5  -4   9      209.16      201.75      6.54 o 
  -4  -4   9       75.74       73.47      4.00 o 
  -3  -4   9       28.44       28.63      3.05 o 
  -2  -4   9     1164.31     1153.50     21.09 o 
  -1  -4   9      100.41       97.39      3.75 o 
   0  -4   9      103.75      101.73      4.72 o 
   1  -4   9       97.78       94.33      5.41 o 
   2  -4   9        8.77        4.81      5.24 o 
   3  -4   9     1706.30     1666.25     33.05 o 
   4  -4   9       54.78       61.81      3.84 o 
   5  -4   9       12.73       12.16      4.58 o 
   6  -4   9       15.91       15.32      2.90 o 
   7  -4   9      117.30      113.63      6.48 o 
   8  -4   9       91.28       92.70      7.81 o 
  -6  -3   9       98.48      108.17     10.24 o 
  -5  -3   9      203.54      207.54      8.87 o 
  -4  -3   9       58.47       57.63      3.96 o 
  -3  -3   9       31.22       29.63      9.83 o 
  -2  -3   9      964.99      944.52     17.68 o 
  -1  -3   9      796.76      820.15     17.35 o 
   0  -3   9       55.60       47.69      4.57 o 
   1  -3   9      274.22      274.23      8.35 o 
   2  -3   9     1118.36     1089.82     28.07 o 
   3  -3   9      907.24      870.59     22.45 o 
   4  -3   9      716.98      744.95     19.33 o 
   5  -3   9       95.35       91.04      4.97 o 
   6  -3   9        9.83       11.04      2.64 o 
   7  -3   9      304.70      281.63      9.60 o 
   8  -3   9      158.39      169.05      9.53 o 
  -6  -2   9      110.27      126.49      6.54 o 
  -5  -2   9      126.75      137.10      6.22 o 
  -4  -2   9      155.90      146.59      7.75 o 
  -3  -2   9      376.87      362.29     15.32 o 
  -2  -2   9      144.78      137.39      6.26 o 
  -1  -2   9      834.95      876.19     24.70 o 
   0  -2   9     1230.93     1182.45     24.17 o 
   1  -2   9       66.69       72.47      4.40 o 
   2  -2   9     1801.21     1751.73     34.66 o 
   3  -2   9     1272.69     1253.33     40.77 o 
   4  -2   9      596.05      570.42     15.67 o 
   5  -2   9        2.48        0.65      1.83 o 
   6  -2   9      571.03      529.54     41.54 o 
   7  -2   9       28.04       36.45      3.54 o 
   8  -2   9      504.51      471.20     16.74 o 
   9  -2   9       68.04      124.93     16.14 o 
  -6  -1   9      141.45      136.47     12.83 o 
  -5  -1   9      106.81      108.94      7.60 o 
  -4  -1   9       19.92       24.46      3.65 o 
  -3  -1   9       51.18       52.01      7.85 o 
  -2  -1   9      162.24      147.78      5.46 o 
  -1  -1   9     2014.97     1985.05     44.21 o 
   0  -1   9     1758.25     1636.91     30.82 o 
   1  -1   9      308.28      286.30      6.87 o 
   2  -1   9     1007.22      985.47     17.43 o 
   3  -1   9     2121.97     2094.23     55.92 o 
   4  -1   9      216.66      199.67      2.93 o 
   5  -1   9       18.66       25.17      3.69 o 
   6  -1   9        3.74        3.68      2.12 o 
   7  -1   9      722.87      733.08     27.49 o 
   8  -1   9      271.51      259.91     11.29 o 
   9  -1   9       26.70       33.30      5.84 o 
  -6   0   9      124.57      128.78     12.55 o 
  -5   0   9        5.27        4.52      3.14 o 
  -4   0   9        2.19        1.33      2.58 o 
  -3   0   9       36.04       35.80     12.98 o 
  -2   0   9      428.05      440.41     11.68 o 
  -1   0   9      375.80      354.96     11.37 o 
   0   0   9      306.25      295.51      7.51 o 
   1   0   9        6.11        6.92      2.26 o 
   2   0   9      710.69      749.53     13.38 o 
   3   0   9      395.13      388.92      7.72 o 
   4   0   9      293.16      272.97      4.03 o 
   5   0   9       49.23       50.63      1.19 o 
   6   0   9       56.25       56.37      3.24 o 
   7   0   9      120.63      118.46      5.47 o 
   8   0   9      193.25      184.40      7.36 o 
   9   0   9       25.91       81.12     12.57 o 
  10   0   9       55.16       94.89      8.37 o 
  -5   1   9        9.11       10.83      4.43 o 
  -4   1   9        4.63        7.88      3.15 o 
  -3   1   9       13.88       16.83      3.33 o 
  -2   1   9      131.61      116.02      5.01 o 
  -1   1   9      231.31      241.22      6.70 o 
   0   1   9       26.46       24.01      5.45 o 
   1   1   9      213.88      217.71      9.38 o 
   2   1   9      401.54      424.43      8.37 o 
   3   1   9      170.41      168.46      4.64 o 
   4   1   9      202.51      199.14      4.14 o 
   5   1   9      256.54      262.56      3.83 o 
   6   1   9      103.11      106.53      4.80 o 
   7   1   9      170.78      176.20      4.96 o 
   8   1   9      203.05      210.41      6.54 o 
   9   1   9        0.63        0.73      3.05 o 
  10   1   9       62.39      164.55     15.79 o 
  -5   2   9       10.38        8.52      6.86 o 
  -4   2   9       19.37       17.06      5.47 o 
  -3   2   9      343.13      339.85      9.31 o 
  -2   2   9      148.94      150.41      5.62 o 
  -1   2   9      193.82      189.97      7.92 o 
   0   2   9       30.58       29.22      3.74 o 
   1   2   9      245.75      244.19      6.03 o 
   2   2   9      188.37      180.70      5.86 o 
   3   2   9      779.32      780.91     20.63 o 
   4   2   9      104.64       97.86      2.47 o 
   5   2   9      127.56      131.47      4.51 o 
   6   2   9      365.99      377.58      4.90 o 
   7   2   9       89.10       86.22      4.01 o 
   8   2   9      127.30      136.69      7.47 o 
   9   2   9        0.40        0.16      1.78 o 
  10   2   9        0.35       -0.52      5.54 o 
  -4   3   9        0.96        0.12      2.34 o 
  -3   3   9        3.38        4.09      2.19 o 
  -2   3   9      498.84      486.66     12.41 o 
  -1   3   9       86.34       94.76      6.08 o 
   0   3   9      109.17      112.09      3.62 o 
   1   3   9       81.49       78.65      2.65 o 
   2   3   9       79.83       74.90      2.86 o 
   3   3   9     1043.08     1038.33     14.17 o 
   4   3   9      169.37      161.97      3.53 o 
   5   3   9       15.64       15.98      1.57 o 
   6   3   9      309.98      320.44      4.39 o 
   7   3   9      326.54      328.35     11.65 o 
   8   3   9       30.02       34.41      3.13 o 
   9   3   9       38.35       33.54      3.45 o 
  10   3   9        0.58        1.29      1.96 o 
  11   3   9        3.98       -0.64      5.58 o 
  -3   4   9       86.15       83.77      4.00 o 
  -2   4   9       11.18       10.09      2.43 o 
  -1   4   9      157.85      155.36      4.07 o 
   0   4   9       15.79       18.52      2.17 o 
   1   4   9       12.28       16.17      2.30 o 
   2   4   9       39.04       44.87      1.97 o 
   3   4   9       95.96       93.70      3.60 o 
   4   4   9     1694.58     1694.16     34.96 o 
   5   4   9      409.50      405.10      7.01 o 
   6   4   9      523.02      500.34      9.15 o 
   7   4   9       13.65        9.47      3.92 o 
   8   4   9       36.50       36.76      1.58 o 
   9   4   9       14.84       14.36      1.52 o 
  10   4   9        0.80        1.58      3.16 o 
  11   4   9       37.23       46.65      5.00 o 
  -2   5   9       10.58       11.67      2.52 o 
  -1   5   9       27.07       29.97      2.37 o 
   0   5   9       21.56       21.32      2.70 o 
   1   5   9        9.20        9.67      1.55 o 
   2   5   9       85.30       97.89      2.92 o 
   3   5   9      596.73      621.03     11.85 o 
   4   5   9       22.54       27.24      2.03 o 
   5   5   9        1.45        0.77      1.63 o 
   7   5   9      124.61      129.89      2.90 o 
   8   5   9       19.93       18.97      1.72 o 
   9   5   9        7.50        6.90      1.10 o 
  10   5   9        3.36        2.33      1.46 o 
  11   5   9      143.57      140.45      5.61 o 
  -2   6   9      136.67      135.90      6.05 o 
  -1   6   9        9.79        8.26      1.91 o 
   0   6   9        0.45        1.76      1.41 o 
   1   6   9       38.40       39.30      2.41 o 
   2   6   9      327.75      324.51      6.06 o 
   3   6   9      400.99      400.17      6.91 o 
   4   6   9        3.48        3.76      1.79 o 
   5   6   9       44.46       47.34      3.84 o 
   6   6   9      105.35      109.23      2.35 o 
   7   6   9      458.34      444.47      5.61 o 
   8   6   9       14.63       14.76      1.21 o 
   9   6   9        0.67        0.49      1.59 o 
  10   6   9       35.56       36.21      2.50 o 
   0   7   9        4.76        3.05      1.72 o 
   1   7   9      107.12      113.89      4.19 o 
   2   7   9      436.56      413.62      6.74 o 
   3   7   9      107.81      112.78      2.43 o 
   4   7   9        0.12       -0.18      0.88 o 
   5   7   9       25.27       32.12      4.57 o 
   6   7   9      110.31      122.64      2.27 o 
   7   7   9      138.08      144.06      3.14 o 
   8   7   9       51.30       50.72      1.91 o 
   9   7   9        2.51        1.97      1.32 o 
  10   7   9       78.09       79.33      2.21 o 
   1   8   9       95.92       82.65      2.90 o 
   2   8   9      129.69      120.98      6.72 o 
   3   8   9      115.60       99.59      5.59 o 
   4   8   9        9.70        7.47      1.37 o 
   5   8   9       91.83       91.07      2.37 o 
   6   8   9      148.24      137.29      5.62 o 
   7   8   9       99.81       94.49      3.48 o 
   8   8   9        1.22        4.16      2.83 o 
   9   8   9       31.73       49.48      7.25 o 
  10   8   9       38.17       38.45      3.69 o 
   3   9   9       40.34       50.86      6.01 o 
   4   9   9        0.03       -1.85      6.44 o 
   5   9   9        1.38        1.24      6.05 o 
   6   9   9      188.68      195.45      8.63 o 
   7   9   9       80.24       81.93      6.82 o 
   8   9   9        8.54        9.23      3.86 o 
  -3  -8  10       93.70      107.46      6.72 o 
  -2  -8  10        0.54        7.25      2.32 o 
  -1  -8  10        3.93        2.06      2.15 o 
   0  -8  10      101.43       71.20     50.64 o 
   1  -8  10      155.03      150.81     11.91 o 
   2  -8  10        9.80       10.51      2.45 o 
  -4  -7  10       56.62       61.42      3.15 o 
  -3  -7  10      197.97      216.42     15.58 o 
  -2  -7  10       97.43       94.28      6.09 o 
  -1  -7  10       96.81       88.20      4.68 o 
   0  -7  10      288.90      248.43     11.35 o 
   1  -7  10      241.34      214.68      5.27 o 
   2  -7  10        1.85        2.19      0.94 o 
   3  -7  10        4.10        3.77      1.83 o 
   4  -7  10       65.38       63.85      9.16 o 
  -5  -6  10        3.82        5.49      2.29 o 
  -4  -6  10       64.77       65.11      4.24 o 
  -3  -6  10      261.42      260.25     13.58 o 
  -2  -6  10      247.98      246.50     15.67 o 
  -1  -6  10        2.18        1.79      2.18 o 
   0  -6  10      578.25      515.53     20.09 o 
   1  -6  10      577.48      536.28      8.97 o 
   2  -6  10      136.55      135.02      5.24 o 
   3  -6  10       19.87       18.51      1.11 o 
   4  -6  10       62.33       62.57     10.15 o 
   5  -6  10      356.62      326.70      8.16 o 
  -5  -5  10        0.61        1.70      2.69 o 
  -4  -5  10      100.71      105.92      7.80 o 
  -3  -5  10      180.88      186.53     13.33 o 
  -2  -5  10      178.19      173.81      5.19 o 
  -1  -5  10       30.05       31.28      3.27 o 
   0  -5  10      428.08      425.83     17.00 o 
   1  -5  10      635.11      587.98     15.88 o 
   2  -5  10       66.53       64.09      4.57 o 
   3  -5  10       97.57       84.26      1.82 o 
   4  -5  10       67.37       65.44      8.30 o 
   5  -5  10      436.59      424.65     12.21 o 
   6  -5  10      543.98      523.28     19.08 o 
  -5  -4  10       15.38       13.86      3.11 o 
  -4  -4  10      181.91      191.81      7.42 o 
  -3  -4  10      246.14      266.73      8.54 o 
  -2  -4  10        0.27        1.11      3.58 o 
  -1  -4  10        1.44       -0.14      1.67 o 
   0  -4  10      253.76      247.76      7.37 o 
   1  -4  10      617.88      619.49     16.78 o 
   2  -4  10      168.19      159.05     11.89 o 
   3  -4  10        3.16        6.30      2.64 o 
   4  -4  10       27.05       30.16      2.42 o 
   5  -4  10      635.26      621.43     14.72 o 
   6  -4  10      244.06      230.88     14.01 o 
   7  -4  10       22.02       19.00      5.86 o 
  -5  -3  10      172.10      172.38      8.72 o 
  -4  -3  10      202.86      228.17      8.67 o 
  -3  -3  10      274.58      296.07     14.33 o 
  -2  -3  10        0.33        0.46      2.42 o 
  -1  -3  10      542.28      559.17     11.25 o 
   0  -3  10      433.47      429.30     10.45 o 
   1  -3  10      215.93      248.49     26.27 o 
   2  -3  10      394.95      391.88     12.57 o 
   3  -3  10       66.21       65.19      5.36 o 
   4  -3  10     1156.99     1176.16     58.71 o 
   5  -3  10      143.90      148.90      6.33 o 
   6  -3  10      145.33      141.15      6.77 o 
   7  -3  10        3.22        2.84      2.69 o 
   8  -3  10       55.67       56.86     14.66 o 
  -5  -2  10       28.68       42.23      4.60 o 
  -4  -2  10      792.35      760.60     17.26 o 
  -3  -2  10      136.85      135.44     10.82 o 
  -2  -2  10        2.19        0.59      3.88 o 
  -1  -2  10       83.60       81.52      4.22 o 
   0  -2  10      363.55      342.61      8.11 o 
   1  -2  10     2358.63     2394.75     47.65 o 
   2  -2  10      704.30      676.74     14.44 o 
   3  -2  10      663.33      659.09     26.87 o 
   4  -2  10     1475.45     1427.24     38.37 o 
   5  -2  10      439.77      433.79     23.09 o 
   6  -2  10        4.75        4.29      2.43 o 
   7  -2  10        2.74        1.98      2.43 o 
   8  -2  10       25.15       20.84      6.89 o 
   9  -2  10       57.68       69.58      5.38 o 
  -5  -1  10       94.66       98.03      8.05 o 
  -4  -1  10      107.22      117.23      6.13 o 
  -3  -1  10      109.12      112.95      5.55 o 
  -2  -1  10        1.68        1.79      2.53 o 
  -1  -1  10       96.91       87.02      5.69 o 
   0  -1  10      621.48      614.47     12.54 o 
   1  -1  10      926.74      943.97     26.33 o 
   2  -1  10      817.86      809.29     15.19 o 
   3  -1  10      406.95      420.25     13.30 o 
   4  -1  10      702.21      710.92     11.34 o 
   5  -1  10      500.13      496.30     14.59 o 
   6  -1  10       76.03       78.10      5.41 o 
   7  -1  10      124.86      112.72      9.72 o 
   8  -1  10      131.89      140.02      7.25 o 
   9  -1  10       33.28       37.14      4.32 o 
  -5   0  10       79.03       77.67     10.11 o 
  -4   0  10       28.91       31.67      4.25 o 
  -3   0  10       11.26       13.37      6.14 o 
  -2   0  10       20.41       18.10      3.23 o 
  -1   0  10        1.41        1.60      2.88 o 
   0   0  10       75.30       78.60      5.29 o 
   1   0  10      359.64      372.96      8.45 o 
   2   0  10      129.25      119.47      4.60 o 
   3   0  10        3.55        2.65      2.01 o 
   4   0  10      989.78      989.36     16.49 o 
   5   0  10      245.62      238.90      3.29 o 
   6   0  10       46.90       46.41      5.66 o 
   7   0  10        2.48        4.30      2.82 o 
   8   0  10      212.74      204.98      8.15 o 
   9   0  10      259.20      255.94      8.15 o 
  10   0  10       10.30       13.70      3.64 o 
  -4   1  10       18.29       20.29      7.35 o 
  -3   1  10        9.11       10.47      3.32 o 
  -2   1  10        3.08        3.07      2.56 o 
  -1   1  10      304.93      304.44      7.80 o 
   0   1  10      155.82      174.51      5.54 o 
   1   1  10        7.41        8.05      2.48 o 
   2   1  10       16.91       22.35      2.79 o 
   3   1  10      153.14      137.91      3.05 o 
   4   1  10       25.35       26.91      2.26 o 
   5   1  10      275.66      273.02      9.59 o 
   6   1  10      235.72      238.73      3.08 o 
   7   1  10        1.37        1.48      2.49 o 
   8   1  10      138.24      137.38      5.08 o 
   9   1  10      105.76      105.56      8.60 o 
  10   1  10       75.88       76.58      4.96 o 
  -4   2  10      226.76      219.49     18.09 o 
  -3   2  10       14.69       12.40      3.40 o 
  -2   2  10       42.70       45.08      4.91 o 
  -1   2  10      210.84      213.48      8.07 o 
   0   2  10      251.95      233.46      9.70 o 
   1   2  10      167.51      180.41      5.29 o 
   2   2  10        0.13        0.57      1.29 o 
   3   2  10      163.63      170.67      4.04 o 
   4   2  10      104.71      102.49      2.37 o 
   5   2  10       98.58      100.83      2.49 o 
   6   2  10      110.42      110.72      3.03 o 
   7   2  10       18.37       17.83      2.89 o 
   8   2  10       37.73       36.89      3.69 o 
   9   2  10      104.17       95.17      4.70 o 
  10   2  10        0.45        2.02      2.31 o 
  -3   3  10      273.20      268.37      7.12 o 
  -2   3  10        8.30        7.14      2.29 o 
  -1   3  10      316.19      320.95      7.37 o 
   0   3  10      334.42      331.56      6.17 o 
   1   3  10       34.65       38.62      2.23 o 
   2   3  10       66.32       65.77      3.16 o 
   3   3  10      348.61      383.86      7.12 o 
   4   3  10      109.58      104.62      3.86 o 
   5   3  10      136.21      129.67      5.84 o 
   6   3  10       76.00       76.88      7.15 o 
   7   3  10       27.86       29.00      4.01 o 
   8   3  10      384.20      354.87      7.41 o 
   9   3  10        3.41        1.39      2.34 o 
  10   3  10       95.64       86.28      5.26 o 
  -3   4  10       81.91       74.23      8.25 o 
  -2   4  10        5.55        7.50      2.72 o 
  -1   4  10      262.40      254.89      6.43 o 
   0   4  10      152.11      156.78      4.05 o 
   1   4  10      105.51      114.15      3.67 o 
   2   4  10       18.37       17.51      2.38 o 
   3   4  10        1.01        1.98      1.75 o 
   4   4  10     1014.51     1050.86     31.00 o 
   5   4  10      430.94      435.26      9.05 o 
   6   4  10       28.28       28.60      2.52 o 
   7   4  10      294.36      286.24      4.66 o 
   8   4  10      264.61      267.36      8.00 o 
   9   4  10      155.39      159.74      6.16 o 
  10   4  10        8.30        4.90      3.70 o 
  -2   5  10        1.12        0.09      1.80 o 
  -1   5  10      146.75      141.56      4.30 o 
   0   5  10      126.25      131.06      4.97 o 
   1   5  10      121.70      123.04      3.41 o 
   2   5  10        0.37       -0.14      1.54 o 
   3   5  10       64.94       62.35      2.51 o 
   4   5  10      150.35      164.76      3.56 o 
   5   5  10     1362.78     1330.59     23.91 o 
   6   5  10        1.93        2.70      1.41 o 
   7   5  10      132.15      117.94      3.48 o 
   8   5  10      161.21      165.71      6.41 o 
   9   5  10      193.96      184.36      3.34 o 
  10   5  10      118.68      107.06      3.57 o 
  -1   6  10       19.84       17.80      2.37 o 
   0   6  10      210.00      205.97      5.19 o 
   1   6  10       21.89       28.99      4.43 o 
   2   6  10        9.85       10.91      1.70 o 
   3   6  10      104.86      117.20      3.17 o 
   4   6  10      336.47      343.43      5.19 o 
   5   6  10      163.23      159.57      4.68 o 
   6   6  10        1.54        2.07      1.37 o 
   7   6  10        5.53        6.90      1.21 o 
   8   6  10       62.74       63.80      2.06 o 
   9   6  10      183.26      182.00      6.24 o 
  10   6  10       18.15       14.34      1.85 o 
   0   7  10       96.81       92.89      4.24 o 
   1   7  10       58.84       60.81      2.48 o 
   2   7  10       68.19       69.64      3.03 o 
   3   7  10       81.19       84.42      2.68 o 
   4   7  10      179.81      181.96      3.65 o 
   5   7  10       21.43       26.94      2.70 o 
   6   7  10        0.01        0.18      1.03 o 
   7   7  10       38.20       38.62      3.06 o 
   8   7  10       56.98       55.01      2.01 o 
   9   7  10       49.12       48.21      3.83 o 
  10   7  10        2.90        1.64      0.95 o 
   2   8  10        0.67       -0.89      1.15 o 
   3   8  10       92.24       84.91      2.60 o 
   4   8  10      130.65      134.03      6.04 o 
   5   8  10       41.23       42.79      3.80 o 
   6   8  10       17.18       18.83      1.49 o 
   7   8  10       21.82       20.66     15.02 o 
   8   8  10       68.12       72.32      5.36 o 
   9   8  10       26.57       18.97      6.18 o 
   4   9  10       27.71       31.67      5.28 o 
   5   9  10       22.40       21.63      4.76 o 
   6   9  10        0.09        0.04      2.83 o 
   7   9  10        4.46        0.34      2.83 o 
  -2  -8  11       59.27       49.44      3.99 o 
  -1  -8  11       39.23       37.00      6.70 o 
   0  -8  11       50.13       46.61      4.12 o 
   1  -8  11        9.81        8.45      3.33 o 
  -3  -7  11       57.74       69.90      9.01 o 
  -2  -7  11      182.30      169.40      7.51 o 
  -1  -7  11      102.26       80.26      8.63 o 
   0  -7  11       46.68       42.66      4.29 o 
   1  -7  11       12.26        9.96      6.01 o 
   2  -7  11      244.08      229.10      6.92 o 
   3  -7  11      164.21      157.01     13.24 o 
  -4  -6  11        0.36        1.51      2.58 o 
  -3  -6  11       31.94       31.42      3.00 o 
  -2  -6  11      134.52      143.91      6.35 o 
  -1  -6  11      651.42      648.36     30.79 o 
   0  -6  11       20.68       14.33      3.56 o 
   1  -6  11       61.91       57.98      9.01 o 
   2  -6  11      286.21      276.26      4.97 o 
   3  -6  11      322.64      318.97     10.41 o 
   4  -6  11       45.54       51.55      4.19 o 
   5  -6  11       57.49       56.31      3.92 o 
  -4  -5  11       13.54       14.04      3.69 o 
  -3  -5  11       13.02       15.08      2.76 o 
  -2  -5  11      297.71      313.81      9.51 o 
  -1  -5  11      515.60      527.04     26.46 o 
   0  -5  11       30.40       28.91      2.84 o 
   1  -5  11       69.24       71.67      9.87 o 
   2  -5  11      343.31      322.27     11.29 o 
   3  -5  11      628.71      579.28     17.42 o 
   4  -5  11       26.00       23.46      9.42 o 
   5  -5  11        0.17        0.46      2.32 o 
   6  -5  11      444.15      346.23     55.62 o 
  -5  -4  11       37.80       49.87      4.55 o 
  -4  -4  11        1.03        2.51      2.56 o 
  -3  -4  11       53.89       63.58      5.19 o 
  -2  -4  11      290.25      313.70      7.96 o 
  -1  -4  11      100.40      101.41      5.62 o 
   0  -4  11      208.65      203.13      9.46 o 
   1  -4  11      502.23      496.50     10.60 o 
   2  -4  11      447.68      410.25     13.00 o 
   3  -4  11      100.16       95.75      6.44 o 
   4  -4  11      689.00      697.13     14.18 o 
   5  -4  11       46.15       52.43      7.07 o 
   6  -4  11      728.31      671.51     24.96 o 
   7  -4  11      329.35      328.29     12.62 o 
  -5  -3  11       45.54       56.70      8.99 o 
  -4  -3  11       38.72       38.71      4.30 o 
  -3  -3  11      188.02      213.31      7.20 o 
  -2  -3  11      227.84      226.10      7.09 o 
  -1  -3  11      381.07      381.76      9.16 o 
   0  -3  11      236.64      239.91     10.79 o 
   1  -3  11        4.83        5.34      2.26 o 
   2  -3  11      141.53      131.24     12.79 o 
   3  -3  11      755.82      712.18     20.43 o 
   4  -3  11      765.20      773.34     29.74 o 
   5  -3  11      151.03      163.01      9.86 o 
   6  -3  11      555.57      532.39     20.11 o 
   7  -3  11      264.89      265.91      8.36 o 
   8  -3  11       19.95       19.40      4.89 o 
  -5  -2  11       52.92       60.14      6.24 o 
  -4  -2  11      121.52      118.95      7.36 o 
  -3  -2  11      229.19      240.44      8.03 o 
  -2  -2  11      294.81      308.00      8.59 o 
  -1  -2  11        1.26        1.91      2.38 o 
   0  -2  11       13.60        9.04      4.80 o 
   1  -2  11       24.24       24.30      2.99 o 
   2  -2  11       84.53       96.41      6.50 o 
   4  -2  11       17.76       16.39      4.16 o 
   5  -2  11        1.99        2.38      2.27 o 
   6  -2  11      408.76      393.37     17.94 o 
   7  -2  11       64.95       77.25      4.70 o 
   8  -2  11        8.19        9.09      3.26 o 
  -4  -1  11        2.15        0.26      2.68 o 
  -3  -1  11      355.93      355.96     12.19 o 
  -2  -1  11      287.26      292.03     10.34 o 
  -1  -1  11       62.05       63.47     11.20 o 
   0  -1  11        0.19       -0.97      2.83 o 
   1  -1  11       12.96       14.21      3.31 o 
   2  -1  11      697.88      724.28     16.27 o 
   3  -1  11        2.52        4.89      2.27 o 
   4  -1  11        2.27        3.54      0.81 o 
   5  -1  11       80.79       83.02      1.22 o 
   6  -1  11      250.43      245.74      8.47 o 
   7  -1  11      107.78      116.49      5.26 o 
   8  -1  11       73.49       72.02      8.46 o 
   9  -1  11        0.67       -2.75      2.97 o 
  -4   0  11        4.70        5.70      4.07 o 
  -3   0  11      105.02      114.23      7.63 o 
  -2   0  11      119.28      126.51      6.00 o 
  -1   0  11       18.49       29.58      4.66 o 
   0   0  11        1.80        1.84      2.29 o 
   1   0  11      489.05      480.99     10.29 o 
   2   0  11      370.94      378.37      9.90 o 
   3   0  11      146.91      150.57      6.44 o 
   4   0  11       31.48       30.10      1.39 o 
   5   0  11      332.13      320.75      5.44 o 
   6   0  11       96.91      102.87      9.27 o 
   7   0  11      172.32      168.05      9.72 o 
   8   0  11       52.82       48.41      4.87 o 
   9   0  11      147.04      132.36      6.16 o 
  -4   1  11        5.39        5.75      4.79 o 
  -3   1  11       12.46       15.76      3.77 o 
  -2   1  11      222.30      232.71      7.80 o 
  -1   1  11      104.27      105.82      6.57 o 
   0   1  11       10.64       14.23      2.97 o 
   1   1  11      102.41      102.80     10.32 o 
   2   1  11      651.98      637.40     14.46 o 
   3   1  11      184.34      185.78      4.10 o 
   4   1  11       87.34       88.40      2.41 o 
   5   1  11       52.24       58.23      2.67 o 
   6   1  11      410.90      421.15      6.10 o 
   7   1  11      214.85      222.62      7.30 o 
   8   1  11       13.09       12.98      3.53 o 
   9   1  11        4.48        3.11      3.12 o 
  10   1  11       76.44       77.90      5.22 o 
  -3   2  11      111.10      105.46      7.50 o 
  -2   2  11        9.89       13.13      3.36 o 
  -1   2  11       77.32       77.34      8.03 o 
   0   2  11       43.22       44.63      3.69 o 
   1   2  11      504.14      512.17     13.54 o 
   2   2  11      220.11      199.20      8.82 o 
   3   2  11       19.27       28.95      1.79 o 
   4   2  11       31.05       32.33      1.63 o 
   5   2  11        6.92        5.14      1.14 o 
   6   2  11      206.09      204.83      3.53 o 
   7   2  11      143.03      139.20      8.88 o 
   8   2  11      127.84      124.51      5.58 o 
   9   2  11       21.40       27.37      7.40 o 
  10   2  11      148.36      133.56     10.69 o 
  -3   3  11      106.24      112.54      5.87 o 
  -2   3  11      156.09      159.74      6.15 o 
  -1   3  11       28.20       25.22      4.39 o 
   0   3  11       19.90       20.45      3.02 o 
   1   3  11      436.16      405.27     12.42 o 
   2   3  11      192.99      216.47      4.94 o 
   3   3  11        0.97        3.22      1.64 o 
   4   3  11        1.90        1.77      1.30 o 
   5   3  11       48.66       51.91      3.66 o 
   6   3  11       37.94       44.06      1.76 o 
   7   3  11      594.61      601.81     12.13 o 
   8   3  11        2.68        4.21      2.41 o 
   9   3  11      118.82      108.52      7.49 o 
  10   3  11      108.77      109.45      9.14 o 
  -2   4  11      183.71      181.38      5.88 o 
  -1   4  11       82.62       86.77      5.24 o 
   0   4  11      198.86      181.53      5.36 o 
   1   4  11      322.60      306.34      6.60 o 
   2   4  11      323.14      318.34      6.40 o 
   3   4  11      111.71      110.68      6.83 o 
   4   4  11      234.56      225.58      5.32 o 
   5   4  11      143.87      129.62      3.62 o 
   6   4  11      103.71      106.80      3.05 o 
   7   4  11      393.54      373.97      6.79 o 
   8   4  11       13.64        8.94      1.98 o 
   9   4  11      277.94      254.45      7.66 o 
  10   4  11       20.43       19.92      3.26 o 
  -1   5  11        0.41       -0.18      1.82 o 
   0   5  11        2.29        3.41      2.52 o 
   1   5  11      264.54      253.98      6.82 o 
   2   5  11      349.27      327.03      8.89 o 
   3   5  11      131.43      139.46      3.40 o 
   4   5  11       10.82       13.26      2.40 o 
   5   5  11      288.78      293.35      9.37 o 
   6   5  11      485.36      478.51     10.03 o 
   7   5  11       62.52       64.17      2.03 o 
   8   5  11        3.82        4.34      1.87 o 
   9   5  11       19.38       21.21      2.82 o 
  10   5  11      132.64      125.91      5.08 o 
   0   6  11       26.93       31.81      5.27 o 
   1   6  11       18.97       18.70      3.01 o 
   2   6  11      276.23      268.15      6.27 o 
   3   6  11      137.04      127.85      3.21 o 
   4   6  11       32.93       33.33      1.84 o 
   5   6  11      288.30      281.63      6.09 o 
   6   6  11       70.38       86.20      5.15 o 
   7   6  11      136.01      134.42      3.88 o 
   8   6  11        4.67        4.72      1.37 o 
   9   6  11       71.06       66.51      3.21 o 
  10   6  11       49.05       47.25      2.87 o 
   1   7  11       74.24       77.60      3.47 o 
   2   7  11        7.16        9.66      1.80 o 
   3   7  11       52.43       49.27      3.07 o 
   4   7  11        1.87        1.50      1.07 o 
   5   7  11       41.58       45.42      4.20 o 
   6   7  11      160.71      162.38      5.22 o 
   7   7  11       23.83       31.25      3.18 o 
   8   7  11        0.10        1.15      1.34 o 
   9   7  11       26.92       22.11      2.42 o 
   3   8  11        1.77        1.70      1.25 o 
   4   8  11        0.21        0.33      1.00 o 
   5   8  11       27.17       27.86      2.73 o 
   6   8  11       30.56       21.90      1.61 o 
   7   8  11        2.00        3.22      5.19 o 
  -2  -7  12        0.34        1.46      3.50 o 
  -1  -7  12       76.09       72.96      5.32 o 
   0  -7  12       47.01       54.46      8.88 o 
   1  -7  12      322.79      292.53     10.90 o 
   2  -7  12       37.93       37.41      4.06 o 
  -3  -6  12       67.02       74.11      4.28 o 
  -2  -6  12        1.34        0.98      2.41 o 
  -1  -6  12      113.65      116.96      5.71 o 
   0  -6  12      289.78      295.49     16.78 o 
   1  -6  12      114.48      103.90      6.82 o 
   2  -6  12       27.30       25.89      2.42 o 
   3  -6  12       90.04       90.43      5.36 o 
   4  -6  12      250.42      229.25     10.73 o 
  -3  -5  12       61.17       57.54      4.13 o 
  -2  -5  12        5.23        0.17      1.99 o 
  -1  -5  12      198.22      201.88     12.23 o 
   0  -5  12      239.38      257.06     13.54 o 
   1  -5  12      154.61      148.32      7.85 o 
   2  -5  12       16.70       12.36      4.25 o 
   3  -5  12      399.79      392.49      7.04 o 
   4  -5  12      314.67      292.54     12.19 o 
   5  -5  12       61.88       56.53      5.00 o 
  -4  -4  12       36.97       39.31     11.29 o 
  -3  -4  12      189.59      207.35      8.86 o 
  -2  -4  12      111.79      108.33      5.26 o 
  -1  -4  12      146.77      172.49      7.28 o 
   0  -4  12      518.92      514.34     13.27 o 
   1  -4  12      127.79      122.96      5.94 o 
   2  -4  12       38.26       44.94      5.54 o 
   3  -4  12       89.75       88.88      6.91 o 
   4  -4  12      221.18      150.41    104.08 o 
   5  -4  12      338.07      324.25     16.76 o 
   6  -4  12      120.99      126.57      7.17 o 
  -4  -3  12       94.33      113.69      9.10 o 
  -3  -3  12       25.04       28.10      4.98 o 
  -2  -3  12       16.67       17.58      4.30 o 
  -1  -3  12      593.41      626.64     13.94 o 
   0  -3  12       75.79       77.90      7.92 o 
   1  -3  12       26.89       32.01      4.10 o 
   2  -3  12       22.60       22.88      4.85 o 
   3  -3  12       23.13       21.16      4.89 o 
   4  -3  12      275.91      249.22     10.99 o 
   5  -3  12      220.36      214.50      9.42 o 
   6  -3  12       51.74       49.13      7.62 o 
   7  -3  12       36.71       37.99      4.47 o 
  -4  -2  12       98.68      105.79      9.83 o 
  -3  -2  12        1.46        3.00      4.42 o 
  -2  -2  12        6.09        4.10      3.70 o 
  -1  -2  12      208.70      219.31     12.37 o 
   0  -2  12      519.79      539.02     12.17 o 
   1  -2  12      243.24      232.43      8.18 o 
   2  -2  12        4.08        5.01      3.31 o 
   3  -2  12        2.39        5.84      3.86 o 
   4  -2  12       38.06       38.93      5.62 o 
   5  -2  12      299.52      313.49      7.92 o 
   6  -2  12       79.31       84.29      4.83 o 
   7  -2  12        4.30        4.94      2.89 o 
   8  -2  12       83.84       81.31      6.79 o 
  -4  -1  12       29.24       33.48     13.61 o 
  -3  -1  12       12.27       12.25      3.78 o 
  -2  -1  12      132.36      131.60     13.24 o 
  -1  -1  12       61.43       69.92      4.79 o 
   0  -1  12      256.26      284.26      9.61 o 
   1  -1  12        3.33        4.01      2.59 o 
   2  -1  12      175.37      178.13      6.92 o 
   3  -1  12      151.92      162.44      5.60 o 
   4  -1  12      233.91      251.49      5.79 o 
   5  -1  12       21.94       21.59      1.28 o 
   6  -1  12        0.30        0.66      2.24 o 
   7  -1  12      290.57      296.11     10.41 o 
   8  -1  12        1.81        3.62      3.56 o 
   9  -1  12       88.30       80.56      6.05 o 
  -3   0  12        0.40        0.25      2.83 o 
  -2   0  12        1.07        1.18      3.47 o 
  -1   0  12      258.78      257.91      8.36 o 
   0   0  12      288.14      297.68     16.80 o 
   1   0  12       84.23       96.42      6.15 o 
   2   0  12       38.82       40.38      5.77 o 
   3   0  12      284.48      307.69     12.41 o 
   4   0  12      560.77      548.58      9.10 o 
   5   0  12       37.42       41.29      1.89 o 
   6   0  12        7.89        9.40      3.53 o 
   7   0  12       26.36       30.18      4.28 o 
   8   0  12      256.49      239.19      9.54 o 
   9   0  12       13.92       18.27      3.79 o 
  -3   1  12       15.75       18.51      7.85 o 
  -2   1  12       61.20       65.33      5.23 o 
  -1   1  12      202.10      208.67      7.37 o 
   0   1  12      111.51      101.19      5.24 o 
   1   1  12       76.60       79.95      8.00 o 
   2   1  12       17.84       13.51      2.84 o 
   3   1  12      454.82      440.69      7.42 o 
   4   1  12      353.49      327.23      5.98 o 
   5   1  12      109.33      110.73      2.85 o 
   6   1  12       20.13       20.18      1.57 o 
   7   1  12        5.61        9.31      3.49 o 
   8   1  12       26.40       33.27      3.60 o 
   9   1  12      150.09      146.49      7.61 o 
  -2   2  12       38.25       44.57      4.75 o 
  -1   2  12      134.24      143.11     10.90 o 
   0   2  12      303.29      316.58      8.72 o 
   1   2  12       28.43       26.14      3.31 o 
   2   2  12       32.86       32.94      2.29 o 
   3   2  12      494.87      461.43     10.05 o 
   4   2  12      180.77      188.02      4.50 o 
   5   2  12       19.51       28.35      2.54 o 
   6   2  12        4.07        3.73      1.56 o 
   7   2  12       52.84       58.25      2.20 o 
   8   2  12       77.73       70.90      4.83 o 
   9   2  12      124.54      130.66      9.96 o 
  10   2  12       15.53        8.20      4.46 o 
  -2   3  12      114.51      126.47      5.95 o 
  -1   3  12      137.95      157.79      5.97 o 
   0   3  12      279.76      266.50      7.06 o 
   1   3  12       37.31       40.80      3.13 o 
   2   3  12      221.25      211.78      8.89 o 
   3   3  12      519.18      471.05      9.57 o 
   4   3  12      235.71      232.40      5.88 o 
   5   3  12       22.26       25.62      1.88 o 
   6   3  12       27.31       29.97      2.08 o 
   7   3  12      298.76      304.53      4.96 o 
   8   3  12       45.55       49.93      7.40 o 
   9   3  12      157.84      153.87      7.38 o 
  10   3  12        5.99        3.84      2.66 o 
  -1   4  12      295.30      296.01      8.28 o 
   0   4  12      158.05      142.44      5.22 o 
   1   4  12       23.25       28.45      2.48 o 
   2   4  12      166.77      155.91      5.36 o 
   3   4  12      263.35      245.92      5.62 o 
   4   4  12      263.28      262.41      5.97 o 
   5   4  12       91.80       98.95      9.03 o 
   6   4  12       19.15       16.16      2.55 o 
   7   4  12      264.83      278.78      7.80 o 
   8   4  12      274.00      264.57      6.39 o 
   9   4  12        8.15        6.45      2.19 o 
  10   4  12        1.03        2.58      2.61 o 
   0   5  12      128.40      131.31      5.87 o 
   1   5  12        5.40        5.32      1.88 o 
   2   5  12       30.61       34.69      3.14 o 
   3   5  12      152.32      156.01      4.32 o 
   4   5  12       96.79       94.99      4.07 o 
   5   5  12      258.80      243.15      5.80 o 
   6   5  12      134.46      128.50      7.83 o 
   7   5  12      170.36      164.67      5.03 o 
   8   5  12      102.75       97.85      4.16 o 
   9   5  12       19.89       28.07      4.83 o 
  10   5  12        8.75        6.11      2.53 o 
   1   6  12       11.29        8.65      2.27 o 
   2   6  12       35.83       38.08      3.39 o 
   3   6  12      144.02      146.17      6.07 o 
   4   6  12       43.25       41.91      2.07 o 
   5   6  12        2.74        2.89      2.14 o 
   6   6  12       47.91       50.42      2.66 o 
   7   6  12      167.40      156.21      6.95 o 
   8   6  12       86.96       84.35      3.72 o 
   9   6  12       14.24       12.44      4.23 o 
   3   7  12       78.44       69.32      3.87 o 
   4   7  12        7.68        5.82      1.38 o 
   5   7  12        0.28       -0.19      1.80 o 
   6   7  12       11.79        8.59      2.03 o 
   7   7  12        0.67        0.74      0.95 o 
   8   7  12       69.23       60.64      2.16 o 
   6   8  12       29.62       24.76      4.16 o 
  -1  -6  13       27.89       24.63      5.79 o 
   0  -6  13       55.10       50.60      5.54 o 
   1  -6  13      152.19      159.05      8.54 o 
   2  -6  13      241.61      249.70     17.68 o 
   3  -6  13       20.74       28.99      7.45 o 
  -2  -5  13       45.31       52.08      5.32 o 
  -1  -5  13      105.97      114.08      6.60 o 
   0  -5  13        8.51        7.34      2.76 o 
   1  -5  13      554.59      522.83     17.55 o 
   2  -5  13      318.45      322.92     20.90 o 
   3  -5  13       48.40       34.08      5.67 o 
   4  -5  13       54.15       47.96      5.24 o 
   5  -5  13      107.39      109.18      6.91 o 
  -3  -4  13       29.95       22.23      4.82 o 
  -2  -4  13       68.19       72.29     11.33 o 
  -1  -4  13       87.86       94.92     10.04 o 
   0  -4  13       56.64       64.13      5.25 o 
   1  -4  13      204.60      214.29     10.43 o 
   2  -4  13      284.39      282.06     12.19 o 
   3  -4  13       18.17       15.79      9.10 o 
   4  -4  13       18.75       20.99      5.24 o 
   5  -4  13        3.82        3.61      3.57 o 
   6  -4  13       18.88       19.08      4.52 o 
  -3  -3  13       24.50       21.30      4.06 o 
  -2  -3  13      171.32      187.33     11.82 o 
  -1  -3  13       11.49       10.12      6.00 o 
   0  -3  13       13.54       15.20      3.26 o 
   1  -3  13       58.79       61.48      9.25 o 
   2  -3  13      267.05      269.92      7.91 o 
   3  -3  13       12.03       10.39      4.81 o 
   4  -3  13      129.54      122.62     14.81 o 
   5  -3  13       72.70       65.83      5.52 o 
   6  -3  13       32.26       39.62      5.08 o 
   7  -3  13       61.68       62.08     10.04 o 
  -3  -2  13       60.54       63.55      5.61 o 
  -2  -2  13       62.42       61.86      7.12 o 
  -1  -2  13        1.52        2.73      2.83 o 
   0  -2  13      208.89      215.89      8.91 o 
   1  -2  13      116.17      126.90      5.67 o 
   2  -2  13       36.55       33.69      6.80 o 
   3  -2  13        1.05        1.42      3.91 o 
   4  -2  13       55.48       63.26      7.04 o 
   5  -2  13      267.79      263.13     12.27 o 
   6  -2  13        3.67        1.93      2.63 o 
   7  -2  13       17.18       19.27      3.73 o 
  -3  -1  13      181.05      185.99      8.51 o 
  -2  -1  13        7.90       12.32      4.67 o 
  -1  -1  13       14.30       16.67      4.55 o 
   0  -1  13       83.38       81.11      5.25 o 
   1  -1  13      326.02      350.80     15.31 o 
   2  -1  13      396.15      392.58      9.90 o 
   3  -1  13        9.01        9.46      3.80 o 
   4  -1  13      130.60      130.90      2.92 o 
   5  -1  13      310.89      309.86      6.12 o 
   6  -1  13      198.87      205.30      7.03 o 
   7  -1  13        0.53        2.93      2.84 o 
   8  -1  13        0.05        0.08      3.41 o 
  -2   0  13      239.92      260.60     16.65 o 
  -1   0  13        0.45       -0.02      2.41 o 
   0   0  13       59.29       70.43      6.30 o 
   1   0  13      392.19      417.68     10.65 o 
   2   0  13      258.95      281.36      8.03 o 
   3   0  13      136.09      140.77      7.35 o 
   4   0  13       44.22       47.26      2.53 o 
   5   0  13      289.73      288.66      6.41 o 
   6   0  13      438.07      419.52     24.29 o 
   7   0  13       24.11       25.10      6.71 o 
   8   0  13       50.88       49.34      6.03 o 
   9   0  13       14.04       12.10      5.41 o 
  -2   1  13       95.79      108.89      8.24 o 
  -1   1  13       13.16       15.65      3.87 o 
   0   1  13       79.71       81.19      6.42 o 
   1   1  13      199.50      207.93      7.20 o 
   2   1  13      363.15      379.70     15.12 o 
   3   1  13       40.90       42.63      3.02 o 
   4   1  13        0.64        1.41      1.20 o 
   5   1  13      820.68      769.11     13.07 o 
   6   1  13      148.18      153.64      2.85 o 
   7   1  13        3.04        4.10      2.65 o 
   8   1  13        1.02        2.45      3.35 o 
   9   1  13       78.81       81.76      5.25 o 
  -1   2  13        0.07        0.00      1.93 o 
   0   2  13      127.41      112.56     15.19 o 
   1   2  13      188.76      203.08      5.26 o 
   2   2  13      166.50      166.80      5.89 o 
   3   2  13       50.08       50.36      3.44 o 
   4   2  13      190.96      180.82      5.27 o 
   5   2  13      328.70      314.73      7.77 o 
   6   2  13      172.65      169.87      4.68 o 
   7   2  13       24.74       26.60      2.49 o 
   8   2  13       22.41       22.41      3.90 o 
   9   2  13       80.83       76.41     13.52 o 
  -1   3  13       20.58       18.03      3.52 o 
   0   3  13       34.74       34.15      5.70 o 
   1   3  13      211.90      223.24      6.20 o 
   2   3  13      241.74      223.59     10.97 o 
   3   3  13        4.88        5.27      1.66 o 
   4   3  13      191.72      173.45      4.79 o 
   5   3  13      257.57      245.53      5.60 o 
   6   3  13       90.43       83.01      2.65 o 
   7   3  13       12.58       10.46      4.01 o 
   8   3  13        5.32        6.29      2.42 o 
   9   3  13       83.90       96.19      7.97 o 
   0   4  13      106.02      112.05      7.72 o 
   1   4  13      189.99      185.28      5.10 o 
   2   4  13       20.50       17.65      3.16 o 
   3   4  13        0.45        0.67      1.43 o 
   4   4  13      116.11      121.32      3.39 o 
   5   4  13      200.03      185.15      6.16 o 
   6   4  13       97.88       91.87      3.82 o 
   7   4  13        2.82        2.59      1.33 o 
   8   4  13       31.91       28.29      2.85 o 
   9   4  13      102.18      100.80      4.23 o 
   1   5  13      117.82      124.43      4.33 o 
   2   5  13       12.69       16.74      2.23 o 
   3   5  13        0.39       -0.11      1.78 o 
   4   5  13        2.64        2.95      1.50 o 
   5   5  13      457.80      440.93     13.50 o 
   6   5  13       18.87       17.82      2.12 o 
   7   5  13        0.10        0.89      1.39 o 
   8   5  13       15.90       14.52      1.41 o 
   9   5  13       30.78       30.47      2.63 o 
   3   6  13        0.91        2.71      1.83 o 
   4   6  13       44.14       46.43      3.03 o 
   5   6  13       19.34       27.10      6.16 o 
   6   6  13      128.64      106.79      4.50 o 
   7   6  13        5.50        8.05      3.84 o 
   8   6  13       11.90       16.84      5.26 o 
   5   7  13       21.19       17.28      2.23 o 
   6   7  13        0.72        0.66      2.00 o 
   7   7  13       12.20        5.75      2.60 o 
   0  -5  14      197.98      203.52     13.07 o 
   1  -5  14        0.81        2.02      7.25 o 
   2  -5  14      154.45      144.03      9.57 o 
   3  -5  14      166.08      169.65     10.13 o 
  -1  -4  14       64.42       52.49      5.65 o 
   0  -4  14      201.50      212.77      7.65 o 
   1  -4  14       26.67       31.30      4.00 o 
   2  -4  14      116.85      119.48     15.67 o 
   3  -4  14      145.78      131.63      9.48 o 
   4  -4  14      153.29      155.02     10.00 o 
   5  -4  14       16.64       14.29      3.60 o 
  -1  -3  14       53.42       54.89      6.93 o 
   0  -3  14       45.34       46.37      5.43 o 
   1  -3  14       55.29       57.13      4.62 o 
   2  -3  14      130.41      132.55      6.02 o 
   3  -3  14      185.21      168.62     17.94 o 
   4  -3  14       15.49       14.51      5.45 o 
   5  -3  14       46.51       26.15     19.53 o 
   6  -3  14       61.79       53.36      5.17 o 
  -1  -2  14       43.78       51.85      5.69 o 
   0  -2  14       30.52       32.17      4.38 o 
   1  -2  14       20.82       24.55      4.66 o 
   2  -2  14        1.28        1.18      3.43 o 
   3  -2  14      253.02      270.81     13.13 o 
   4  -2  14      203.22       94.02    102.92 o 
   5  -2  14        7.91        6.01      9.06 o 
   6  -2  14        5.23        5.02      3.71 o 
   7  -2  14      134.00      135.76      8.62 o 
  -1  -1  14       78.96       92.89      6.16 o 
   0  -1  14       30.62       32.22      8.02 o 
   1  -1  14        7.95       14.31      4.65 o 
   2  -1  14      306.18      312.40      9.17 o 
   3  -1  14      157.21      167.25      6.68 o 
   4  -1  14      124.88      132.85      3.16 o 
   5  -1  14        0.17        4.03      4.68 o 
   6  -1  14        5.53        0.64      2.58 o 
   7  -1  14      152.70      157.89      7.07 o 
  -1   0  14      179.65      184.99     10.18 o 
   0   0  14      134.24      158.46      7.32 o 
   1   0  14        2.21        2.81      2.95 o 
   2   0  14      200.48      206.84      7.56 o 
   3   0  14      572.47      589.22     10.42 o 
   4   0  14       58.33       59.72      4.12 o 
   5   0  14        6.15        4.84      0.98 o 
   6   0  14      106.76      113.73      8.97 o 
   7   0  14      204.62      202.15      7.90 o 
   8   0  14       96.11      105.54     10.73 o 
  -1   1  14      223.51      235.56     19.25 o 
   0   1  14      242.83      252.08     11.26 o 
   1   1  14       16.67       13.91      6.76 o 
   2   1  14      220.95      220.78      5.35 o 
   3   1  14      292.58      313.40      7.48 o 
   4   1  14      441.74      419.98      7.64 o 
   5   1  14        5.65        5.92      2.27 o 
   6   1  14      284.65      259.11      4.62 o 
   7   1  14      301.64      302.49      9.06 o 
   8   1  14       95.06      104.72      5.79 o 
   0   2  14       55.66       59.09      3.92 o 
   1   2  14        7.63        5.78      2.47 o 
   2   2  14       25.38       31.71      2.66 o 
   3   2  14      305.05      313.44      9.48 o 
   4   2  14      256.89      239.70      8.45 o 
   5   2  14       11.48       10.06      1.58 o 
   6   2  14      176.66      163.69      6.52 o 
   7   2  14      402.71      293.86    188.35 o 
   8   2  14       73.95       77.06      5.78 o 
   1   3  14        5.59        5.57      2.48 o 
   2   3  14      121.82      131.02      5.02 o 
   3   3  14       97.48       92.81      5.59 o 
   4   3  14       21.05       18.33      2.20 o 
   5   3  14        4.33        4.35      2.44 o 
   6   3  14        6.60        6.57      2.75 o 
   7   3  14      120.14      117.93      2.94 o 
   8   3  14      133.00      120.84      6.60 o 
   2   4  14       44.28       45.34      3.54 o 
   3   4  14      163.32      174.20      4.58 o 
   4   4  14        2.94        1.96      1.55 o 
   5   4  14       14.53       17.18      2.20 o 
   6   4  14        9.47        6.00      2.99 o 
   7   4  14       38.38       39.86      3.13 o 
   8   4  14       77.40       69.04      4.96 o 
   3   5  14       83.36       86.36      3.33 o 
   4   5  14       29.97       37.30      5.85 o 
   5   5  14       36.76       28.01      2.71 o 
   6   5  14       37.69       40.62      9.25 o 
   7   5  14       35.76       37.52      4.03 o 
   8   5  14        0.54        0.49      1.61 o 
   5   6  14        4.54        2.70      2.38 o 
   6   6  14      163.72      163.05      5.99 o 
   2  -4  15       55.40       51.80      7.47 o 
   3  -4  15        1.32       -1.59      4.55 o 
   0  -3  15       93.16      109.41      6.48 o 
   1  -3  15      219.06      238.97      8.95 o 
   2  -3  15        5.57        6.43      3.99 o 
   3  -3  15        1.27       -1.16      4.55 o 
   4  -3  15       15.04       17.68      6.31 o 
   5  -3  15      332.24      308.07     15.49 o 
   0  -2  15      431.26      453.32     20.79 o 
   1  -2  15       21.39       19.24      6.27 o 
   2  -2  15       85.17       89.18      7.52 o 
   3  -2  15        2.68        5.06      9.53 o 
   4  -2  15       91.20       97.12      9.31 o 
   5  -2  15      300.95      286.22     14.89 o 
   6  -2  15      112.36      115.02     12.40 o 
   0  -1  15      108.88      116.36     10.04 o 
   1  -1  15      295.62      322.07     12.22 o 
   2  -1  15       20.27       31.49      4.61 o 
   3  -1  15        0.14        1.12      2.85 o 
   4  -1  15      161.95      164.56      8.07 o 
   5  -1  15      139.44      154.29     11.16 o 
   6  -1  15      243.79      246.52     23.48 o 
   0   0  15       19.46       19.15      8.12 o 
   1   0  15      201.18      213.10      8.66 o 
   2   0  15      230.50      256.99     11.36 o 
   3   0  15      125.20      121.53      5.81 o 
   4   0  15      166.63      163.70      5.06 o 
   5   0  15      183.86      196.23      4.11 o 
   6   0  15       72.02       76.05      8.67 o 
   7   0  15       16.34       14.92      3.95 o 
   1   1  15       67.19       57.01      5.41 o 
   2   1  15       70.60       83.14      3.74 o 
   3   1  15       30.04       28.69      2.44 o 
   4   1  15      159.70      161.92      3.98 o 
   5   1  15      165.08      164.28      5.44 o 
   6   1  15       72.80       80.90     15.06 o 
   7   1  15        0.28        1.56      3.41 o 
   1   2  15       37.85       34.45      4.77 o 
   2   2  15       11.76       13.86      2.97 o 
   3   2  15       27.18       29.24      3.25 o 
   4   2  15      116.75      120.90      4.55 o 
   5   2  15      122.41      112.71      4.70 o 
   6   2  15       51.80       44.88      2.94 o 
   7   2  15       68.22       61.37      7.42 o 
   2   3  15        7.48        7.83      2.53 o 
   3   3  15       39.94       45.38      4.32 o 
   4   3  15       36.81       36.81      2.75 o 
   5   3  15      119.29      116.63      7.58 o 
   6   3  15        6.40        7.20      1.52 o 
   7   3  15        9.95       11.63      4.76 o 
   4   4  15       20.31       28.10      2.71 o 
   5   4  15       67.78       64.64      7.64 o 
   6   4  15        9.56       11.85      2.87 o 
   7   4  15        0.15       -1.10      1.28 o 
   3  -1  16       64.97       69.79      7.32 o 
   4  -1  16      137.78      145.64     14.94 o 
   3   0  16       66.64       76.14      3.26 o 
   4   0  16       10.47       10.75      2.87 o 
   5   0  16       32.07       32.15      7.51 o 
   3   1  16       26.73       30.96      5.31 o 
   4   1  16       12.66       11.24      2.30 o 
   5   1  16       74.53       74.05      4.41 o 
   4   2  16        1.53        2.78      2.09 o 
   5   2  16       26.19       24.61      2.18 o 
                                                 
